# Supplementary material for: A cross-sectional study of cardiovascular disease risk clustering at different socio-geographic levels in India
Source: Nat Commun. 2020 Nov 18;11:5891. doi: 10.1038/s41467-020-19647-3 (PMC7674456; doi:10.1038/s41467-020-19647-3)
Supplement: Supplementary file 4 — Source Data [file 41467_2020_19647_MOESM4_ESM.zip]

Archive with 35 entries (12 files):
- R-3.4.3/bin/
- R-3.4.3/bin/x64/
- R-3.4.3/bin/x64/R.dll
- R-3.4.3/bin/x64/Rblas.dll
- R-3.4.3/bin/x64/Rgraphapp.dll
- R-3.4.3/bin/x64/Riconv.dll
- R-3.4.3/bin/x64/Rlapack.dll
- R-3.4.3/library/
- R-3.4.3/library/graphics/
- R-3.4.3/library/graphics/libs/
- R-3.4.3/library/graphics/libs/x64/
- R-3.4.3/library/graphics/libs/x64/graphics.dll
- R-3.4.3/library/grDevices/
- R-3.4.3/library/grDevices/libs/
- R-3.4.3/library/grDevices/libs/x64/
- R-3.4.3/library/grDevices/libs/x64/grDevices.dll
- R-3.4.3/library/methods/
- R-3.4.3/library/methods/libs/
- R-3.4.3/library/methods/libs/x64/
- R-3.4.3/library/methods/libs/x64/methods.dll
- R-3.4.3/library/stats/
- R-3.4.3/library/stats/libs/
- R-3.4.3/library/stats/libs/x64/
- R-3.4.3/library/stats/libs/x64/stats.dll
- R-3.4.3/library/tools/
- R-3.4.3/library/tools/libs/
- R-3.4.3/library/tools/libs/x64/
- R-3.4.3/library/tools/libs/x64/tools.dll
- R-3.4.3/library/utils/
- R-3.4.3/library/utils/libs/
- R-3.4.3/library/utils/libs/x64/
- R-3.4.3/library/utils/libs/x64/utils.dll
- R-3.4.3/modules/
- R-3.4.3/modules/x64/
- R-3.4.3/modules/x64/internet.dll
