# Supplementary material for: A cross-sectional study of cardiovascular disease risk clustering at different socio-geographic levels in India
Source: Nat Commun. 2020 Nov 18;11:5891. doi: 10.1038/s41467-020-19647-3 (PMC7674456; doi:10.1038/s41467-020-19647-3)
Supplement: Supplementary file 5 — Supplementary Software [file 41467_2020_19647_MOESM5_ESM.xlsx]

## Sheet: Table 1
For table 1, the complete dataset "india" which was created with the custom code in the statistical programme R available at the repository has been used.

## Sheet: Table 2
Table 2 was created based on the dataset "india" in the statistical programme R. The dataset and custom code can be found in the repository.

## Sheet: Table 3
Table 2 was created based on the dataset "india" using R , which can also be found in the repository.

## Sheet: Figure 1
State	Intracluster correlation coefficient at the household level					Intracluster correlation coefficient at the community level
	Raised blood glucose (95% CI)	Raised blood pressure (95% CI)	Smoking (95% CI)	Overweight (95% CI)	Obesity (95% CI)	Raised blood glucose (95% CI)	Raised blood pressure (95% CI)	Smoking (95% CI)	Overweight (95% CI)	Obesity (95% CI)
Andaman and Nicobar Islands	0.204 (0.167 to 0.242)	0.16 (0.121 to 0.198)	0.09 (0.054 to 0.126)	0.207 (0.171 to 0.246)	0.145 (0.111 to 0.182)	0.086 (0.062 to 0.114)	0.065 (0.043 to 0.087)	0.055 (0.036 to 0.076)	0.063 (0.041 to 0.084)	0.049 (0.032 to 0.069)
Andhra Pradesh	0.13 (0.116 to 0.142)	0.095 (0.082 to 0.109)	0.102 (0.089 to 0.116)	0.216 (0.201 to 0.229)	0.181 (0.167 to 0.195)	0.044 (0.037 to 0.051)	0.032 (0.027 to 0.037)	0.077 (0.067 to 0.086)	0.093 (0.082 to 0.103)	0.078 (0.069 to 0.088)
Arunachal Pradesh	0.201 (0.188 to 0.215)	0.135 (0.121 to 0.148)	0.086 (0.074 to 0.098)	0.189 (0.178 to 0.202)	0.13 (0.116 to 0.145)	0.082 (0.073 to 0.093)	0.064 (0.056 to 0.074)	0.090 (0.078 to 0.101)	0.088 (0.077 to 0.099)	0.056 (0.048 to 0.064)
Assam	0.088 (0.077 to 0.101)	0.066 (0.054 to 0.077)	0 (0.000 to 0.011)	0.245 (0.233 to 0.257)	0.138 (0.124 to 0.149)	0.036 (0.029 to 0.043)	0.056 (0.045 to 0.067)	0.067 (0.055 to 0.079)	0.143 (0.122 to 0.165)	0.081 (0.068 to 0.096)
Bihar	0.104 (0.091 to 0.117)	0.099 (0.087 to 0.112)	0.054 (0.040 to 0.066)	0.113 (0.100 to 0.125)	0.047 (0.035 to 0.059)	0.062 (0.052 to 0.072)	0.060 (0.051 to 0.071)	0.045 (0.038 to 0.053)	0.069 (0.058 to 0.080)	0.029 (0.024 to 0.035)
Chandigarh	0.122 (0.082 to 0.164)	0 (0.000 to 0.000)	0.043 (0.006 to 0.078)	0.171 (0.131 to 0.209)	0.067 (0.031 to 0.108)	0.030 (0.015 to 0.049)	0.022 (0.008 to 0.035)	0.070 (0.042 to 0.102)	0.103 (0.068 to 0.146)	0.031 (0.016 to 0.049)
Chhattisgarh	0.136 (0.122 to 0.152)	0.094 (0.080 to 0.108)	0.017 (0.005 to 0.030)	0.206 (0.192 to 0.220)	0.146 (0.131 to 0.161)	0.048 (0.037 to 0.060)	0.038 (0.029 to 0.047)	0.049 (0.037 to 0.060)	0.102 (0.082 to 0.123)	0.059 (0.047 to 0.074)
Daman and Diu	0.287 (0.227 to 0.347)	0.209 (0.149 to 0.265)	0.011 (0.000 to 0.062)	0.192 (0.130 to 0.260)	0.225 (0.164 to 0.283)	0.098 (0.056 to 0.145)	0.086 (0.047 to 0.132)	0.013 (0.000 to 0.030)	0.034 (0.011 to 0.058)	0.064 (0.034 to 0.102)
Delhi	0.116 (0.097 to 0.135)	0.2 (0.179 to 0.219)	0.113 (0.095 to 0.131)	0.144 (0.123 to 0.164)	0.135 (0.117 to 0.153)	0.035 (0.027 to 0.042)	0.084 (0.070 to 0.099)	0.160 (0.137 to 0.182)	0.066 (0.055 to 0.078)	0.051 (0.041 to 0.061)
Goa	0.162 (0.126 to 0.196)	0.169 (0.134 to 0.203)	0.186 (0.151 to 0.222)	0.206 (0.170 to 0.242)	0.13 (0.098 to 0.163)	0.060 (0.040 to 0.082)	0.070 (0.049 to 0.096)	0.056 (0.038 to 0.080)	0.034 (0.020 to 0.049)	0.037 (0.023 to 0.055)
Haryana	0.091 (0.082 to 0.101)	0.071 (0.061 to 0.081)	0.061 (0.052 to 0.071)	0.196 (0.187 to 0.207)	0.16 (0.150 to 0.171)	0.036 (0.032 to 0.041)	0.038 (0.033 to 0.042)	0.077 (0.069 to 0.084)	0.079 (0.071 to 0.086)	0.061 (0.054 to 0.067)
Himachal Pradesh	0.117 (0.094 to 0.138)	0.087 (0.065 to 0.106)	0.013 (0.000 to 0.034)	0.197 (0.172 to 0.221)	0.103 (0.083 to 0.125)	0.029 (0.021 to 0.038)	0.036 (0.028 to 0.045)	0.071 (0.059 to 0.084)	0.122 (0.103 to 0.140)	0.044 (0.034 to 0.055)
Jharkhand	0.067 (0.051 to 0.083)	0.093 (0.077 to 0.110)	0.098 (0.081 to 0.113)	0.238 (0.222 to 0.255)	0.121 (0.104 to 0.139)	0.028 (0.021 to 0.036)	0.041 (0.032 to 0.050)	0.059 (0.046 to 0.071)	0.130 (0.107 to 0.154)	0.080 (0.065 to 0.098)
Karnataka	0.135 (0.128 to 0.141)	0.06 (0.054 to 0.067)	0.034 (0.027 to 0.041)	0.221 (0.214 to 0.229)	0.173 (0.165 to 0.180)	0.061 (0.056 to 0.066)	0.025 (0.022 to 0.028)	0.049 (0.045 to 0.054)	0.103 (0.095 to 0.110)	0.077 (0.071 to 0.083)
Kerala	0.146 (0.128 to 0.163)	0.222 (0.207 to 0.240)	0 (0.000 to 0.016)	0.19 (0.172 to 0.209)	0.182 (0.163 to 0.197)	0.098 (0.086 to 0.111)	0.169 (0.150 to 0.187)	0.144 (0.129 to 0.161)	0.105 (0.091 to 0.120)	0.097 (0.084 to 0.111)
Madhya Pradesh	0.088 (0.078 to 0.097)	0.06 (0.050 to 0.069)	0 (0.000 to 0.009)	0.178 (0.168 to 0.188)	0.098 (0.087 to 0.108)	0.043 (0.037 to 0.050)	0.041 (0.035 to 0.047)	0.057 (0.050 to 0.065)	0.081 (0.070 to 0.091)	0.043 (0.037 to 0.050)
Maharashtra	0.179 (0.172 to 0.187)	0.134 (0.125 to 0.141)	0.128 (0.120 to 0.136)	0.202 (0.194 to 0.211)	0.163 (0.156 to 0.171)	0.088 (0.082 to 0.094)	0.066 (0.061 to 0.071)	0.079 (0.073 to 0.085)	0.101 (0.094 to 0.108)	0.068 (0.063 to 0.074)
Manipur	0.133 (0.116 to 0.151)	0.08 (0.064 to 0.094)	0.029 (0.014 to 0.044)	0.141 (0.125 to 0.159)	0.104 (0.089 to 0.120)	0.042 (0.034 to 0.050)	0.049 (0.039 to 0.058)	0.085 (0.071 to 0.101)	0.066 (0.055 to 0.079)	0.039 (0.031 to 0.047)
Meghalaya	0.253 (0.226 to 0.275)	0.139 (0.116 to 0.164)	0 (0.000 to 0.023)	0.169 (0.145 to 0.194)	0.127 (0.101 to 0.150)	0.076 (0.062 to 0.093)	0.073 (0.058 to 0.089)	0.050 (0.038 to 0.062)	0.073 (0.058 to 0.089)	0.044 (0.031 to 0.055)
Mizoram	0.099 (0.084 to 0.115)	0.061 (0.046 to 0.076)	0.046 (0.032 to 0.059)	0.17 (0.153 to 0.186)	0.103 (0.088 to 0.118)	0.028 (0.022 to 0.035)	0.027 (0.021 to 0.033)	0.038 (0.031 to 0.046)	0.057 (0.047 to 0.068)	0.032 (0.025 to 0.040)
Nagaland	0.125 (0.100 to 0.150)	0.112 (0.090 to 0.134)	0 (0.000 to 0.000)	0.193 (0.167 to 0.216)	0.098 (0.074 to 0.120)	0.039 (0.029 to 0.049)	0.081 (0.066 to 0.097)	0.076 (0.060 to 0.091)	0.093 (0.076 to 0.110)	0.041 (0.032 to 0.051)
Odisha	0.086 (0.077 to 0.095)	0.104 (0.094 to 0.114)	0.018 (0.009 to 0.027)	0.265 (0.255 to 0.274)	0.156 (0.147 to 0.166)	0.019 (0.016 to 0.023)	0.054 (0.046 to 0.063)	0.052 (0.045 to 0.060)	0.115 (0.100 to 0.131)	0.069 (0.058 to 0.079)
Puducherry	0.114 (0.095 to 0.134)	0.057 (0.038 to 0.078)	0.042 (0.022 to 0.061)	0.16 (0.137 to 0.183)	0.136 (0.114 to 0.158)	0.027 (0.018 to 0.035)	0.016 (0.010 to 0.022)	0.028 (0.019 to 0.036)	0.052 (0.039 to 0.067)	0.037 (0.027 to 0.048)
Punjab	0.108 (0.102 to 0.115)	0.051 (0.044 to 0.058)	0.066 (0.060 to 0.073)	0.165 (0.157 to 0.172)	0.147 (0.140 to 0.156)	0.038 (0.035 to 0.042)	0.034 (0.030 to 0.037)	0.056 (0.051 to 0.062)	0.054 (0.049 to 0.059)	0.044 (0.040 to 0.048)
Rajasthan	0.11 (0.099 to 0.122)	0.074 (0.064 to 0.086)	0.038 (0.028 to 0.050)	0.198 (0.186 to 0.209)	0.126 (0.114 to 0.138)	0.054 (0.046 to 0.064)	0.047 (0.040 to 0.055)	0.092 (0.080 to 0.105)	0.119 (0.103 to 0.135)	0.105 (0.091 to 0.122)
Sikkim	0.13 (0.104 to 0.154)	0.084 (0.060 to 0.109)	0.095 (0.071 to 0.121)	0.178 (0.153 to 0.205)	0.147 (0.123 to 0.173)	0.027 (0.018 to 0.036)	0.029 (0.019 to 0.039)	0.030 (0.019 to 0.042)	0.042 (0.029 to 0.053)	0.036 (0.025 to 0.048)
Tamil Nadu	0.12 (0.113 to 0.128)	0.069 (0.062 to 0.076)	0.031 (0.023 to 0.038)	0.196 (0.188 to 0.204)	0.152 (0.144 to 0.161)	0.044 (0.040 to 0.048)	0.023 (0.020 to 0.026)	0.053 (0.049 to 0.058)	0.073 (0.068 to 0.079)	0.055 (0.051 to 0.060)
Telangana	0.113 (0.096 to 0.132)	0.11 (0.092 to 0.125)	0.094 (0.079 to 0.110)	0.222 (0.207 to 0.238)	0.18 (0.164 to 0.199)	0.049 (0.041 to 0.058)	0.048 (0.038 to 0.056)	0.113 (0.099 to 0.128)	0.097 (0.085 to 0.110)	0.073 (0.062 to 0.084)
Tripura	0.104 (0.075 to 0.134)	0.068 (0.037 to 0.095)	0.092 (0.065 to 0.122)	0.137 (0.108 to 0.166)	0.096 (0.065 to 0.124)	0.050 (0.033 to 0.069)	0.030 (0.018 to 0.044)	0.093 (0.067 to 0.120)	0.034 (0.021 to 0.050)	0.023 (0.012 to 0.035)
Uttar Pradesh	0.114 (0.102 to 0.125)	0.133 (0.123 to 0.143)	0 (0.000 to 0.009)	0.184 (0.174 to 0.193)	0.121 (0.110 to 0.131)	0.042 (0.035 to 0.048)	0.078 (0.069 to 0.089)	0.055 (0.048 to 0.063)	0.126 (0.112 to 0.140)	0.089 (0.078 to 0.101)
Uttarakhand	0.131 (0.108 to 0.156)	0.103 (0.080 to 0.124)	0 (0.000 to 0.021)	0.286 (0.262 to 0.310)	0.14 (0.114 to 0.167)	0.056 (0.040 to 0.072)	0.081 (0.059 to 0.107)	0.074 (0.055 to 0.094)	0.170 (0.135 to 0.206)	0.080 (0.059 to 0.103)
West Bengal	0.15 (0.139 to 0.163)	0.08 (0.070 to 0.091)	0.012 (0.001 to 0.023)	0.235 (0.222 to 0.248)	0.157 (0.146 to 0.168)	0.066 (0.059 to 0.074)	0.049 (0.043 to 0.055)	0.055 (0.049 to 0.063)	0.125 (0.112 to 0.136)	0.075 (0.067 to 0.083)

## Sheet: Figure 2
District	Residency	Household ICC raised BP	Household ICC raised BG	Household ICC Smoking	Household ICC overweight	Household ICC obesity
201	Rural	0.0435113	NA	9.26e-15	0.282183	NA
202	Rural	0.0379034	0.0608136	4.11e-14	0.102476	0.089706
203	Rural	0.324913	0.529056	0.00672894	0.152331	0
204	Rural	0.0398517	0.165431	0.046841	0.181456	0.143576
205	Rural	0.128905	0.0380061	0.116217	0.205828	0.030689
206	Rural	0.0468474	0.110515	0	0.0860765	0.171444
207	Rural	0.0498849	0.133987	0	0.199208	0.0164713
208	Rural	0.0260015	0.142341	0	0.161615	0.0142718
209	Rural	0.0412286	0.103326	0.0518444	0.207224	0.0868069
210	Rural	0.0834814	0.144228	0.0371823	0.138961	0.0846298
211	Rural	0.096565	NA	0.0165927	0.279107	0.286871
212	Rural	0.162567	NA	0	0.117764	0.0822733
301	Rural	0.0668763	0.102974	0.0545769	0.18621	0.125213
302	Rural	0.0437874	0.170642	0.00351061	0.114002	0.115081
303	Rural	0.00396041	0.190531	0.0643931	0.164676	0.140823
304	Rural	0.0243311	0.173397	0.0189559	0.153508	0.114949
305	Rural	0.0441372	0.0470111	0.0275342	0.137168	0.106336
306	Rural	0.024107	0.0188315	0.0250962	0.0906775	0.14326
307	Rural	0.0617833	0.0953977	0.107177	0.149207	0.121674
308	Rural	0.0254095	0.142007	0.051139	0.138195	0.145102
309	Rural	0.0707395	0.09313	0.0407412	0.158721	0.150643
310	Rural	0.0615643	0.0932365	0.0202639	0.106094	0.0796261
311	Rural	0.0915159	0.0709058	0.0365598	0.171931	0.142705
312	Rural	0.0503631	0.049443	0.0716293	0.100407	0.0686083
313	Rural	0.0782147	0.145923	0.0926263	0.111587	0.0832439
314	Rural	0.0593634	0.0808688	0.128877	0.141977	0.0862712
315	Rural	0.0809829	0.13885	0.0925397	0.154559	0.122863
316	Rural	0.0789501	0.0937054	0.056119	0.122932	0.11276
317	Rural	0.0295251	0.0738806	0.052788	0.163566	0.148881
318	Rural	0.0327231	0.0879168	0.0364368	0.157201	0.103228
319	Rural	0.0736952	0.125043	0.0798212	0.134033	0.119456
320	Rural	0.0374311	0.113581	0.0333446	0.171437	0.134673
401	Rural	0.00369329	0.163499	0.0942513	0.204151	0.0734537
501	Rural	1.1e-13	1.37e-13	0	0.290695	0.114503
504	Rural	0.182004	0.250614	0	0.250216	0.0472613
505	Rural	0.0400032	0.0668028	0.0135177	0.184718	0.000357986
506	Rural	0.0978869	0.113213	2.76e-21	0.0494689	0
507	Rural	1.1e-13	2.78e-18	0	0.496695	0.148714
508	Rural	0.168925	0.0849656	0.0690063	0.429945	0.135193
509	Rural	0.0309888	0.217357	0	0.325734	NA
510	Rural	0.0350013	0.0869252	0	0.159189	0.17887
511	Rural	0.0235739	0.274618	0	0.200485	0.0951972
512	Rural	0.115883	0.0157623	0.082495	0.191083	0.106782
513	Rural	0.0491345	4.19e-14	2.43e-14	0.116564	0.276907
601	Rural	0.125199	0.018629	0.0356016	0.113262	0.0831273
602	Rural	0.0856226	0.0574831	0.0206808	0.150211	0.109824
603	Rural	0.166481	0.258517	0.025707	0.178068	0.150441
604	Rural	0	0.033336	0.0459478	0.194131	0.135257
605	Rural	0.0314957	0.0616073	0.0022181	0.102473	0.142425
606	Rural	0.0593416	0.0772599	0.0265336	0.213139	0.145856
607	Rural	0.0354912	0.106183	0.0544545	0.20058	0.160157
608	Rural	0.108771	0.116547	0.0576904	0.172892	0.185838
609	Rural	0.0461689	2.93e-16	0.0931316	0.122446	0.138077
610	Rural	0.0660022	0.119736	0.210311	0.220055	0.0589782
611	Rural	0.0288853	0.0884309	0.073609	0.156012	0.126688
612	Rural	0.034321	0.064644	0.164875	0.154749	0.108716
613	Rural	0.114277	1.43e-14	0.0802647	0.143631	0.0729792
614	Rural	0.160242	0.0812371	0.0179582	0.121432	0.0838329
615	Rural	0.0470623	0.105465	2.42e-13	0.137913	0.104746
616	Rural	0.0342059	4.63e-14	0.00811683	0.0193711	0
617	Rural	2.81e-14	0.0799949	0.0907623	0.261507	0.121797
618	Rural	0.0677419	0.0571867	0.068697	0.144196	0.117091
619	Rural	0.0194281	0.0146028	0.0492179	0.0404707	0.0477158
620	Rural	2.54e-13	0.132743	0.0638778	0.137337	0.0763664
621	Rural	0.0395351	0.249016	6.69e-18	0.246606	0.159549
701	Rural	0.42566	7.02e-14	0.431808	0.070698	0.356878
702	Rural	0.313781	0.125922	5.93e-15	0.214455	0.240633
703	Rural	0.400646	0.179863	0.119525	0.26254	0.184631
704	Rural	0.0638011	0.187177	0.206823	0.16825	0.365723
707	Rural	0.2223	0	0.00333428	0.477664	0.110499
708	Rural	0.294048	0.0827353	0.160066	0.0985305	0.00467018
709	Rural	0.039978	0.20352	0.185126	0.193739	0.0156474
801	Rural	0.10582	0	0.00612085	0.163841	0.0252976
802	Rural	0.0487732	0.032385	0	0.1261	0.0617035
803	Rural	0.05388	0.00973028	0	0.179161	0.111799
804	Rural	0.000351607	0.00152527	0	0.128074	0.0407556
805	Rural	4.17e-14	0.194917	1.26e-13	0.113501	0.0364102
806	Rural	0.0164672	0.0262551	0.0913765	0.075112	0.0341579
807	Rural	0.0427203	0.0225521	0.110925	0.133929	0.026508
808	Rural	0.061623	0.0472666	5.07e-14	0.226238	0.151534
809	Rural	0.185265	0.0577508	0.00635569	0.122886	0.0416587
810	Rural	0.205223	0.0955837	0.00995784	0.148598	0.0497238
811	Rural	0.0420372	5.03e-13	0.111187	0.107338	0.0613295
812	Rural	0.00981377	1.1e-18	0	0.0819173	0.108124
813	Rural	0.0805735	0.0761872	9.25e-13	0.151928	0.054471
814	Rural	0.0497471	0.0510495	0.0959588	0.12384	0.0251639
815	Rural	0.022096	0.0161878	7.66e-14	0.106846	0.0441876
816	Rural	6.27e-15	0	0	0.0683275	9.52e-17
817	Rural	0.00207162	0.154403	0	0.128951	1.31e-16
818	Rural	0.0427257	0.15856	0	0.174372	0.087234
819	Rural	0.117467	0.164793	5e-14	0.146245	0.0763356
820	Rural	0.143899	0.209843	9.21e-16	0.0519651	0.0478834
821	Rural	0.00221659	0.0485492	0.130877	0.122647	0.06958
822	Rural	0.0550104	0.031945	3.93e-14	0.124385	0.0118482
823	Rural	0.0416868	0.117235	0	0.208144	0.0571733
824	Rural	0.118579	0.207364	0	0.212467	0.0647675
825	Rural	1.16e-12	0.188711	4.17e-14	0.106675	0.0969844
826	Rural	0.0551648	0.132777	1.07e-13	0.221775	0.170339
827	Rural	0.185636	0.14707	4.59e-15	0.196066	0.0312152
828	Rural	0.0784717	0.240803	1.13e-13	0.223869	0.0109925
829	Rural	0.0682726	0.22295	3.37e-14	0.178117	0.158192
830	Rural	0.076909	0.0826112	0	0.162394	0.100866
831	Rural	0.0810159	0.192603	4.33e-14	0.215785	0.141588
832	Rural	0.147918	0.0722045	0	0.157132	0.189857
901	Rural	0.212543	0.0557873	0.0560753	0.0856827	0.021898
902	Rural	0.0579054	0.728673	0.0297399	0.178994	0.101402
903	Rural	0.149084	0.0238812	0	0.134128	0.0596587
904	Rural	0.156806	0	5.26e-15	0.136454	5.8e-14
905	Rural	0.0248332	0.105107	3.86e-14	0.0832113	0.042673
906	Rural	0.187438	NA	0	0.266731	0
907	Rural	1.37e-18	0	2.69e-16	0.108614	8.01e-17
908	Rural	2.63e-17	0.0940322	4.34e-14	0.310342	0.0982347
909	Rural	0.144366	0.0932024	0	0.293578	9.08e-15
910	Rural	0.0508	0.0910512	1.19e-14	0.338159	0
911	Rural	0.105229	0.107928	0	0.102022	0.141309
912	Rural	0.134201	0	6.33e-18	0.234626	0.19572
913	Rural	0.114708	0.161297	0	0.117711	0.110662
914	Rural	0.032031	3.75e-15	0	0.0869644	1.16e-14
915	Rural	0.0241772	0.18062	3.3e-14	0.114466	0.046386
916	Rural	0.0596074	0.0785807	4.12e-14	0.0976888	0.113548
917	Rural	0.0998489	1.15e-13	1.8e-14	0.0593815	0.255372
918	Rural	0.0102147	0	0	0.150314	0.0569025
919	Rural	0.203719	0.167584	0.00712348	0.117928	0.071689
920	Rural	4.33e-14	0.0411691	3.03e-14	0.157825	0.0323276
921	Rural	0.159796	0.14975	0	0.264171	0.113961
922	Rural	0.212213	0.109685	0	0.0955107	0.0102717
923	Rural	0.418056	0.0737505	0.00405286	0.0598006	NA
924	Rural	0.0320214	0.0900442	2.63e-13	0.00402977	NA
925	Rural	0.0568	0.0226087	0	0.0182784	NA
926	Rural	0.0942369	0.159875	3.63e-14	0.0435921	0.0700424
927	Rural	0.0566268	0.175991	0	0.010684	NA
928	Rural	0.25223	0.0352742	0	0.0329413	NA
929	Rural	0.0482957	0.014045	0	0	0.052007
930	Rural	0.0589005	NA	0	0.0192943	0.165307
931	Rural	0.0612381	0.0935605	0	0	NA
932	Rural	0.111522	0.062473	0	1.09e-17	NA
933	Rural	0.499532	NA	0.167023	0.146275	NA
934	Rural	0.0328428	0	0.0439064	4.55e-14	0.00550319
935	Rural	0.202367	NA	0	0.0769627	NA
936	Rural	0.19719	0.305408	6.3e-14	0.0823827	NA
937	Rural	0.110223	0.0947961	0	0.0777493	0.16356
938	Rural	0.166687	NA	0	0.00564008	NA
939	Rural	0.276329	6.54e-16	0.10196	0.0692958	NA
940	Rural	0.128186	NA	1.28e-15	0	NA
941	Rural	0.138304	NA	0	0.144909	NA
942	Rural	0.138381	0.0987348	0	6.61e-14	NA
943	Rural	0.047456	0.0146192	4.87e-16	0.151619	0.046438
944	Rural	1.34e-13	NA	0	0.0591295	NA
945	Rural	0.0736189	NA	3.03e-14	0.0823299	0.225153
946	Rural	7.22e-15	0.113856	0	0.031015	0.0731594
947	Rural	0.0370268	NA	8.54e-15	0.109668	0
948	Rural	0.054856	0.110095	0.0226213	0.0353024	0.12287
949	Rural	0.188515	2.12e-16	0.110879	0.269416	NA
950	Rural	0.298567	0.0625279	0.070186	0	NA
951	Rural	0.109744	NA	0	0.102899	0.14044
952	Rural	0.0524019	0.0819989	0.0507965	0.0068231	1.3e-16
953	Rural	0.592958	NA	0	0.243402	NA
954	Rural	0.0518006	0.00792812	0	0.187265	0.144071
955	Rural	4.86e-13	0.109454	5.58e-15	0.102903	0.0613301
956	Rural	4.45e-14	NA	0.0550512	0.123164	NA
957	Rural	0.252799	NA	0	0.422725	NA
958	Rural	0.106435	NA	NA	0.0425635	NA
959	Rural	0.095339	NA	0.213782	0.232836	0.0493733
960	Rural	0.0510683	0.133587	NA	0.159407	1.4e-14
961	Rural	0	NA	0	0.0665659	NA
962	Rural	0.0976588	0.0511601	2.65e-15	0.206422	0.28237
963	Rural	0.0123218	NA	0.0601463	0.015554	NA
964	Rural	0.0380813	NA	NA	NA	NA
965	Rural	0.0950662	NA	0.0589249	0.218925	0.0753729
966	Rural	0.134896	0.0132041	0.0271547	0.147314	1.42e-15
967	Rural	0.104949	NA	0.0218583	0.1635	NA
968	Rural	0.0602719	NA	NA	0.0340669	NA
969	Rural	0.0440327	0.390287	0	0.190364	0.391921
970	Rural	0.0404563	NA	0.04449	0.223067	0.0208111
1001	Rural	0.0705912	NA	0.000129427	0.107203	NA
1002	Rural	0.0523934	0.25448	0.0877502	0.129752	0.0717967
1003	Rural	0.216412	0.036461	1.33e-15	0.206874	0.172193
1004	Rural	0.165569	0.0345549	0.170017	0.11507	0.0332906
1005	Rural	0.0865876	0.0936331	1.12e-13	0.102452	NA
1006	Rural	0.109589	0.0678323	0.194633	0	NA
1007	Rural	0	1.12e-14	0.0822481	0.127748	0.0276178
1008	Rural	0.0206523	NA	1.14e-13	0.188813	NA
1009	Rural	0.0878297	0.0634864	0.110331	0.123501	NA
1011	Rural	0.0483063	NA	0.169936	0.0727042	0.146176
1013	Rural	0	NA	0	0.0965737	NA
1014	Rural	0.0920942	0.00325564	0.129548	0.188654	3e-13
1016	Rural	0.0980531	NA	0.00700602	0.0335368	NA
1017	Rural	0.00363731	NA	3.43e-18	0	7.19e-13
1019	Rural	0.031527	NA	NA	8.33e-18	NA
1020	Rural	0.157585	0.132482	2.06e-13	0.00762443	NA
1021	Rural	0.100701	0.0376784	4.85e-13	0.113133	0.0224922
1022	Rural	0.147041	0.0935309	0.0121424	0.0644982	NA
1023	Rural	0.0801496	0.107001	0.0215297	0	NA
1024	Rural	3.13e-14	0.0134859	0.0173412	0.00767293	0.0574601
1025	Rural	0.0227414	0.0607394	0.0180604	0.0119711	NA
1026	Rural	0.0804875	0.0264912	0	0.0110135	NA
1027	Rural	0.0870862	0.0259037	0	0.113012	NA
1028	Rural	0.0683521	0.103732	0	0.0713453	NA
1029	Rural	0.0190364	0.157597	0.0226944	0.116107	0.00668939
1030	Rural	0.113358	0.109162	0.0883336	0.0577491	NA
1031	Rural	0.111164	0.145237	0.0522608	0.0596856	NA
1032	Rural	0.0763761	NA	0	0.147708	0.286523
1033	Rural	0.0177069	0.145907	0.0055642	0.0599474	0.0457359
1034	Rural	0.0180265	NA	0.0480599	0.177529	NA
1035	Rural	0	NA	0.0453673	0.0340482	NA
1036	Rural	0.0421453	0.125935	0.0360233	5.49e-14	NA
1037	Rural	0.086154	0.0338999	0	0.0644013	NA
1101	Rural	0.0941602	0.0605128	0.0498088	0.167037	0.177238
1102	Rural	0.0619824	0.0884544	0.113839	0.185896	0.116931
1103	Rural	0.0980048	0.206514	0.140694	0.105005	0.0653774
1104	Rural	0.0505371	0.121932	0.0569096	0.152971	0.134596
1201	Rural	0.215635	0.275945	0.143022	0.127681	0.181833
1202	Rural	0.160201	0.0273199	0	0.191387	0.111348
1203	Rural	0.112722	0.139293	0.0286886	0.0933165	0.0592008
1204	Rural	0.179014	0.19251	0.0289548	0.163301	0.0154277
1205	Rural	0.057444	0.31772	8.42e-15	0.101556	0.0292437
1206	Rural	0.19242	0.207542	0.0623736	0.199526	0
1207	Rural	0.0738156	0.233246	0.0800601	0.126544	0.0566092
1208	Rural	0.0284339	0.13601	0.0514039	0.160135	0.158896
1209	Rural	0.163305	0.0803328	0.0781143	0.158922	0.046547
1210	Rural	0.12202	NA	4.47e-14	0.171209	0.211902
1211	Rural	0.0795595	0.236307	0.155908	0.184494	0.209776
1212	Rural	0.0583083	0.275923	0.286102	0.209095	0.189995
1213	Rural	0.102294	0.00530099	0.0759215	0.104772	0.0612164
1214	Rural	0.0722728	0	0.0753145	0.26747	0.0904609
1215	Rural	0.123621	0.188782	0.0950592	0.239787	0.133589
1216	Rural	0.127241	NA	0.115408	0.0826314	0.139242
1301	Rural	0.0158958	0	0	1.63e-14	NA
1302	Rural	0.0960121	0.0960508	6.17e-15	0.107812	0.019958
1303	Rural	0.185276	0.217785	0	0.230693	0.0608709
1304	Rural	0.0440322	0.0159189	0	0.219302	0.0924442
1305	Rural	0.0913033	0.256415	0.0245077	0.143379	0.0613727
1306	Rural	0.131202	0.0559248	0	0.185524	0.135848
1307	Rural	0.173862	0.147885	0	0.157674	0.127455
1308	Rural	0.0520823	0.124073	0.0556965	0.208283	0.0156762
1309	Rural	0.115605	0.249555	2.37e-14	0.240473	NA
1310	Rural	0.104867	0.333235	0.0523853	0.152674	3.26e-15
1311	Rural	0.132495	0.0122916	7.4e-14	0.144078	8.52e-14
1401	Rural	0.0705337	0.227446	0.00444068	0.171429	0.15801
1402	Rural	0.0440557	0.145287	0.128805	0.0804839	0.0164445
1403	Rural	0.148418	0.143066	0.05587	0.116529	0.111752
1404	Rural	0.107114	0.117661	5.79e-17	0.1534	0.0417563
1405	Rural	0.0906925	0.136302	3.25e-18	0.0863765	0.0201184
1406	Rural	0.0498075	0.117375	0	0.119124	0.0804827
1407	Rural	0.0703995	0.130762	2.49e-13	0.20354	0.142115
1408	Rural	0.0277586	0.201764	8.72e-15	0.0389948	0
1409	Rural	0.0822646	0.0993678	0.0912058	0.103821	0.0835246
1501	Rural	0.0443785	0.0361527	0.011649	0.100745	0.0686593
1502	Rural	0.0351238	0.0549159	0.0210795	0.152724	0.0873734
1503	Rural	0.0652039	0.2083	0.0425647	0.174169	0.0073408
1504	Rural	2.74e-14	0.0246473	0.0123518	0.119431	0.0766896
1505	Rural	0.0612092	0.164164	6.81e-14	0.0790762	0.181052
1506	Rural	0.0938185	0.0387859	0.000945567	0.170646	0.134084
1507	Rural	0.140928	0.119081	0.129964	0.177261	0.124092
1508	Rural	0.0432227	0.179326	5.72e-15	0.134937	0.0398743
1601	Rural	0.0862767	0.223553	0.0956841	0.166135	0.033677
1602	Rural	0.0156195	0.0348769	0.146999	0.0631907	0.0376319
1603	Rural	0.0779261	0.0658078	0.135631	0.129449	0.0579764
1604	Rural	0.0181755	0.126234	0.00087233	0.0778611	0.050458
1701	Rural	0.109993	0.184417	0.0746881	0.194817	0.235473
1702	Rural	0.124784	0.312263	0.0146976	0.169964	0.128752
1703	Rural	0.246628	0.521206	0	0.161425	0.110068
1704	Rural	0.0927697	NA	2.09e-14	0.122667	0.163772
1705	Rural	0.134906	0.308603	0	0.163659	0.0926417
1706	Rural	0.0735005	0.116606	0.00967042	0.163802	0.0323189
1707	Rural	0.124236	4.17e-17	0.0020938	0.170127	0.176758
1801	Rural	0	5.32e-15	0.0554033	0	0
1802	Rural	0.0186614	0.206197	5.56e-14	0.267044	0
1803	Rural	0	0.12505	0	0.200053	NA
1804	Rural	0.144889	0.0233692	1.43e-14	0.260688	0.0550616
1805	Rural	0.00329408	1.13e-12	0	0.228456	NA
1806	Rural	0.00645464	0.0218547	0.0864608	0.141718	0.0229664
1807	Rural	0.0628297	2.93e-13	0	0.0880008	0.102142
1808	Rural	0.167348	0.225056	0	0.128715	0.113925
1809	Rural	1.83e-13	0.303283	0	0.0549654	NA
1810	Rural	0.0537166	0.136956	0	0.234924	0.166029
1811	Rural	0.0306486	0	0.0404062	0.0541157	NA
1812	Rural	0.0352225	0.127127	0.0723455	0.162474	0.166777
1813	Rural	0	0.281734	0	0.147436	0.26675
1814	Rural	0.0691401	0.131685	9.43e-13	0.0853592	0.0881348
1815	Rural	0.00902196	0.0768795	0	0.117726	0.156751
1816	Rural	0.00268964	0.0124099	0.0578897	0.2362	0.09456
1817	Rural	0.0507561	0.016953	0	0.182483	0.0831995
1818	Rural	0.0776124	0.043717	6.26e-13	0.235202	0.112286
1819	Rural	0.0538591	0.100235	7.12e-14	0.16169	0.0260862
1820	Rural	0	0	0	0.323368	0.171383
1821	Rural	0.0145073	6.2e-14	0.0195007	0.179481	0.0592396
1822	Rural	0.139808	0.0985107	0	0.276468	0.0410487
1901	Rural	0.0433306	0.17724	0.0184915	0.25619	0.111097
1902	Rural	0.102236	0.181188	0.0606464	0.132168	0.164481
1903	Rural	0.0700446	0.222603	2.16e-15	0.11478	0.238624
1904	Rural	0.150287	0.196041	0.0148958	0.0713016	4.39e-18
1905	Rural	0.0824578	0.0361291	0.0202245	0.140308	0.0241505
1906	Rural	0.0536459	0.103189	0.0794158	0.126969	0.155473
1907	Rural	0.0689087	0.159553	0.00789517	0.104135	0.060592
1908	Rural	3.14e-15	0.102986	0.0896727	0.0735579	0.0725427
1909	Rural	0.0531373	0.104001	0	0.153714	0.122483
1910	Rural	0.0748145	0.224327	0	0.153418	0.133015
1911	Rural	0.140489	0.249353	0.0837204	0.159528	0.0744743
1912	Rural	0.148794	0.0824969	6.19e-13	0.222028	0.0492311
1913	Rural	0.0705508	0.219342	5.48e-15	0.118098	0.0494574
1914	Rural	0.0497165	0.146471	0.0514238	0.0807872	0.0566458
1915	Rural	0.0549451	0.23993	0.0251722	0.141719	0.19478
1916	Rural	0.11011	0.198651	2.45e-14	0.191979	0.121447
1918	Rural	0.0201233	0.110246	0.0832062	0.124041	0.0590793
1919	Rural	0.0420536	0.0793986	9.76e-15	0.0750427	0
2001	Rural	0.124632	0.0218724	1.91e-19	0.0516416	2.28e-13
2002	Rural	0.129054	0.0667069	0	0.238808	0.105196
2003	Rural	0.0502215	0.0563828	0.168755	0.183487	0.211067
2005	Rural	0.0759603	0.0682003	0.294863	0.136384	0.0247402
2006	Rural	0.0299196	0.120444	0.0635748	0.165945	0.0284785
2007	Rural	0.0257079	0.0452755	0.0753176	0.248902	0.139199
2008	Rural	0.087663	0.0863326	0.0224333	0.177245	0.101339
2009	Rural	0.0336007	0.150112	0.223702	0.23035	0.182512
2010	Rural	0.0535572	4.04e-17	0.0412325	0.150651	1.25e-17
2011	Rural	0.017448	0.0596501	0.00611344	0.221877	0.0743699
2012	Rural	0.203181	0.218778	0	0.186318	0.0117901
2013	Rural	0.0653518	0.00516318	0.0356441	0.2778	0.103374
2014	Rural	0.118043	0.0378853	0.179694	0.190061	0.0432826
2015	Rural	0.0559695	0.0791049	NA	0.164081	0.025421
2016	Rural	0.0219507	NA	0.366238	0.171223	0.160698
2017	Rural	0.132136	0.0697904	0.0922129	0.11635	0
2101	Rural	0.0386335	0.0277639	2.87e-13	0.225059	0.120205
2102	Rural	0.0738613	0.182295	0.0344676	0.133853	0.0878273
2103	Rural	0.00288458	0.0803658	0.00303891	0.24922	0.0869213
2104	Rural	0.0857549	0.00962729	4.9e-13	0.20231	0.0867679
2105	Rural	0.0578544	0.0962955	2.44e-17	0.229831	0.107206
2106	Rural	0.0992639	0.12306	9.33e-15	0.176173	0.0228521
2107	Rural	0.154274	0.109423	0.00820901	0.20665	0.100317
2108	Rural	0.106251	0.0242158	2.54e-14	0.186332	0.113773
2109	Rural	0.058502	0.0906027	1.58e-13	0.152435	0.040344
2110	Rural	0.0492212	0.0801302	0	0.191156	0.1263
2111	Rural	0.0601805	0.105246	0.029584	0.289616	0.218005
2112	Rural	0.0861957	0.11089	1.27e-14	0.175651	0.134063
2113	Rural	0.0431596	0.0971376	2.18e-13	0.222832	0.123805
2114	Rural	0.0872623	0.100812	0	0.237689	0.102815
2115	Rural	0.0631906	0.0715388	0	0.171747	0.102141
2116	Rural	0.170049	0.0720253	0	0.222059	0.170856
2117	Rural	0.0222859	0.0285539	1.14e-14	0.156342	0.120996
2118	Rural	0.0949067	0.0248672	1.72e-19	0.266274	0.0923422
2119	Rural	0.0286166	0.0883853	5.26e-15	0.165823	0.0848429
2120	Rural	0.0977991	0.0782665	0.0907827	0.226213	0.229463
2121	Rural	0.0515216	0.0509174	0.0288823	0.238933	0.230766
2122	Rural	0.123668	0	1.97e-13	0.184288	0.114257
2123	Rural	0.0688715	0.0437873	0.067425	0.244722	0.125931
2124	Rural	0.0885243	0.0423707	0.00593748	0.271922	0.200692
2125	Rural	0	0	0	0.199101	0.0272726
2126	Rural	0.113415	0.109981	8.35e-18	0.208848	0.0442793
2127	Rural	0.0581336	0.0781731	0.232354	0.304342	0.188503
2128	Rural	0.161574	0.083178	0.0731758	0.25714	0.0848256
2129	Rural	0.131331	0.154085	1.76e-12	0.307669	0.201157
2130	Rural	0.155216	0.263644	0.114156	0.179697	0.0877933
2201	Rural	0.134971	0.15888	0	0.175794	0.167267
2202	Rural	0	0.0691392	0.0460391	0.110025	NA
2203	Rural	0.149109	0.15936	0.198665	0.134724	0
2204	Rural	0.0719386	0.234964	0.0571698	0.140242	0.0704449
2205	Rural	0.136251	2.3e-15	0.040563	0.0277804	1.04e-15
2206	Rural	0.105351	0.0835884	0.00766134	0.147167	0.0358424
2207	Rural	0.0484065	0.0720207	0.0355819	0.080345	0.0490413
2208	Rural	0.237351	0.149086	1.41e-14	0.20552	NA
2209	Rural	0.133845	0.142034	0	0.185678	0.0947819
2210	Rural	0.104767	0	2.03e-19	0.118474	2.87e-15
2211	Rural	0.049887	0.0226568	0.0033311	0.271685	0.55419
2212	Rural	0.0585102	0.077365	0	0.118345	1.58e-12
2213	Rural	0.066067	0.0863369	0	0.1466	0.126192
2214	Rural	0.0367099	0.180405	0	0.205479	0.0997141
2215	Rural	0.0987226	NA	0.23086	0.0594247	NA
2216	Rural	0.161539	0.168903	0.0355633	0.237133	NA
2301	Rural	0.017899	0.169314	0	0.155047	NA
2302	Rural	0.0306509	0.0576465	2.6e-18	0.0811244	NA
2303	Rural	0.16855	0.155623	0	0.091504	NA
2304	Rural	0.00537741	0	0	0.00829554	0.0382374
2305	Rural	0.201188	NA	0.0190993	0.270938	0.374378
2306	Rural	4.37e-14	0.106648	0	0.0697333	1.57e-15
2307	Rural	0.00895279	0.0647337	0	0.0415731	NA
2308	Rural	0.0539224	0	0	0.0756513	0
2309	Rural	0.0539933	0.272948	0	0.0558882	NA
2310	Rural	0	NA	0	0.26126	NA
2311	Rural	0.0437078	0.0585907	0	0.194491	0.17798
2312	Rural	0.0865767	2.53e-17	6.51e-14	0.0369484	7.38e-12
2313	Rural	0.214496	0.156949	0	0.0637775	0.0795684
2314	Rural	0.103054	0.0481027	3.25e-18	0.232253	0.217654
2315	Rural	0.0487308	0.0875832	0	0.230705	0
2316	Rural	0.0131943	NA	0	0.108186	0.125099
2317	Rural	6.5e-14	NA	0	0.247283	NA
2318	Rural	0.0582235	0.0603671	0	0.241444	0.0278117
2319	Rural	0.027898	0.095206	0	0.0613436	0.104149
2320	Rural	0.0250431	0.132484	0	0.152118	0.109438
2321	Rural	0.0787145	0.0994216	0	0.030998	0.248441
2322	Rural	0.0369618	0.0906045	0.0223266	0.0676255	0.0321974
2323	Rural	0.0568106	NA	3.86e-14	0.225702	NA
2324	Rural	0.0306714	NA	0.0311002	0.0361589	NA
2325	Rural	0.0200649	NA	1.68e-13	0.0664638	NA
2326	Rural	8.4e-19	0.0773331	6.21e-14	0.228568	0.24245
2327	Rural	0.358656	NA	NA	NA	NA
2328	Rural	0.0414042	NA	0.0438262	0.248228	0.265955
2329	Rural	0.0219363	0.107255	0.0272792	0.145093	7.33e-17
2330	Rural	0.158677	4.88e-16	0	0.145054	NA
2331	Rural	0.142921	NA	0	0.20938	0.160594
2332	Rural	3.56e-14	0.102999	2.05e-14	0.124484	0.14165
2333	Rural	0.136252	0.22285	1.43e-16	0.0779142	NA
2334	Rural	0.0563314	0.126157	0	0.180576	0.211131
2335	Rural	0.0270354	0	0	0.111614	0.139869
2336	Rural	0.0984117	0	0.0131067	0.15273	0.0456962
2337	Rural	0	NA	0	0.146443	0
2338	Rural	0.143901	2.36e-18	0	0.155087	0.0194754
2339	Rural	0.157816	0	0	0.2153	0.0471384
2340	Rural	0.185953	0	1.73e-14	0.201023	0.165219
2341	Rural	9.15e-14	0.0244982	4.02e-14	0.226099	0.086124
2342	Rural	0.03594	0	0	0.258972	0.0650137
2343	Rural	4.62e-14	NA	0	0.202103	NA
2344	Rural	0.0406019	1.14e-14	0	0.126234	0.0449214
2345	Rural	0.0763165	4.44e-17	0	0.0781773	0.20036
2501	Rural	0.100693	0.327876	0.0175872	0.156179	0.176178
2701	Rural	0.283953	0.166398	0.14237	0.142706	0.0559091
2702	Rural	0.179696	0.136215	0.104115	0.128603	0.0877834
2703	Rural	0.0928244	0.115204	0.103109	0.159194	0.0621344
2704	Rural	0.238172	0.332587	0.193853	0.281162	0.255769
2705	Rural	0.0776346	0.126251	0.009292	0.156766	0.135807
2706	Rural	0.222194	0.170081	0.197702	0.210699	0.294595
2707	Rural	0.0883265	0.144664	0.142694	0.0948649	0.0813627
2708	Rural	0.0578782	0	0.194601	0.206389	0.148205
2709	Rural	0.13537	0.154653	0.0430608	0.208513	0.190471
2710	Rural	0.139425	0.281559	0.167464	0.237235	0.170111
2711	Rural	0.0687677	0.311672	0.0373636	0.140803	0.144315
2712	Rural	0.382985	0.246439	0.163612	0.225957	0.128601
2713	Rural	0.143396	0.100834	0.16306	0.145989	0.0866239
2714	Rural	0.0575839	0.114825	0.0121364	0.169828	0.100882
2715	Rural	0.0770983	0.254694	0.212623	0.120462	0.0901681
2716	Rural	0.12859	4.95e-14	0.0805949	0.10847	0.0690452
2717	Rural	0.118047	0.000275217	0.0922179	0.164403	0.0801733
2718	Rural	0.0758028	0.098654	0.0580696	0.113652	0.0393894
2719	Rural	0.0633054	0.114022	0.16584	0.10089	0.0130514
2720	Rural	0.0950389	0.0262678	0	0.149132	0.11914
2721	Rural	0.154767	0.0925072	0	0.237474	0.0922184
2724	Rural	0.158134	0.071155	0.116891	0.16558	0.123386
2725	Rural	0.176858	0.115319	0.256378	0.117095	0.0624997
2726	Rural	0.0796934	0.162237	0.126199	0.136796	0.0597274
2727	Rural	0.249007	0.181782	0.0398686	0.199775	0.0944968
2728	Rural	0.0994614	0.0845066	0.549593	0.096149	0.0705668
2729	Rural	0.0854874	0.0341025	0.0419541	0.0996194	0.0558588
2730	Rural	0.0434781	0.116761	0	0.1191	0.156306
2731	Rural	1.19e-13	0.242784	0.0233644	0.0689749	0.0641438
2732	Rural	0.0282218	0.281308	0.103928	0.0928838	0.151198
2733	Rural	0.178736	0.182681	0.0153178	0.195022	0.273016
2734	Rural	0.0249324	0.13123	0.0279774	0.156045	0.0960817
2735	Rural	0.116387	0.268184	0.104082	0.191615	0.174052
2811	Rural	0.0975611	0.0165318	0.278143	0.232038	0.0709904
2812	Rural	0.0354056	0.0599137	0.0911672	0.16362	0.0970288
2813	Rural	0.0786597	0.135868	0.123399	0.25227	0.148717
2814	Rural	0.0622826	0.211341	0.211115	0.141768	0.0574807
2815	Rural	0.0500785	0.11387	0.135066	0.19508	0.191133
2816	Rural	0.187798	0.0934176	2.74e-14	0.189024	0.199187
2817	Rural	0.0771502	0.0912215	0.0324439	0.189271	0.190482
2818	Rural	0.0753068	0.0573671	0.0210873	0.158186	0.187117
2819	Rural	0.106166	0.0613319	0.0769072	0.154175	0.106952
2820	Rural	0.0705612	0.127364	0.0597985	0.143826	0.145816
2821	Rural	0.11987	0.0830432	0.0294642	0.227126	0.187919
2822	Rural	0.0557516	0.187265	0.188706	0.156948	0.133037
2823	Rural	0.120315	0.0802072	0.073987	0.166506	0.133256
2901	Rural	0.0490675	0.0470394	2.89e-18	0.126569	0.118113
2902	Rural	0.066419	0.203957	0.0453461	0.204239	0.134581
2903	Rural	0.149493	0.0683925	0.058381	0.160086	0.0769756
2904	Rural	0.0526956	0.206781	5.22e-14	0.088595	0.0387295
2905	Rural	0.0731785	0.0509358	0.0641743	0.143449	0.112712
2906	Rural	0.0524133	0.100544	0.0567925	0.203351	0.117488
2907	Rural	0.0565641	0.0818515	0.0149458	0.136407	0.139833
2908	Rural	0.0154868	0.0957888	0.0145107	0.108645	0.0936361
2909	Rural	0.0905429	0.0883607	0.0347411	0.166879	0.0750696
2910	Rural	0.100938	0.0937272	0.0485702	0.126824	0.0822895
2911	Rural	0.0897017	0.0941106	0.107095	0.188126	0.149936
2912	Rural	0.0685531	0.155674	0	0.171649	0.14309
2913	Rural	0.0580866	0.122535	0.00602608	0.205166	0.176457
2914	Rural	0.0370685	0.120111	0.0297193	0.15982	0.1324
2915	Rural	0.0238506	0.136681	3.52e-20	0.269201	0.0892916
2916	Rural	0.0102134	0.190356	0.0482282	0.165463	0.126946
2917	Rural	0.109391	0.204533	2.09e-14	0.225986	0.150779
2918	Rural	0.0688338	0.147261	8.37e-14	0.213105	0.207327
2919	Rural	0.0244728	0.0636965	6.51e-16	0.17266	0.0771945
2920	Rural	0.106259	0.142778	0.0325174	0.154481	0.144215
2921	Rural	0.0494816	0.175574	2.02e-13	0.222604	0.135663
2922	Rural	0.0424703	0.0617944	0	0.24333	0.216693
2923	Rural	0.00122627	0.0909684	0.0303288	0.122798	0.0354271
2924	Rural	0.0056389	0.132293	0.0397822	0.16671	0.0640465
2925	Rural	0.0216661	0.0776091	0.0548123	0.145442	0.183831
2926	Rural	0.0141352	0.138465	9.39e-13	0.161369	0.0931131
2927	Rural	0.0477869	0.195879	2.52e-17	0.139441	0.133589
2928	Rural	0	0.13356	0.038967	0.238546	0.237688
2929	Rural	0.0981308	0.106945	2.69e-14	0.194398	0.129401
2930	Rural	0.0216348	0.0699122	2.22e-18	0.123173	0.128486
3001	Rural	0.114611	0.0881085	0.0939732	0.197262	0.111298
3002	Rural	0.138005	0.190261	0.246437	0.206435	0.131796
3201	Rural	0.137526	0.26229	0	0.150646	0.187621
3202	Rural	0.266383	0.12388	0.0786899	0.155616	0.199682
3203	Rural	0.0152076	0.349438	4.55e-17	0.206735	0.0559559
3204	Rural	0.0638946	0.0430858	0.0154359	0.16658	0.133806
3205	Rural	0.028664	0.0328173	1.47e-14	0.110083	0.0519371
3206	Rural	0.487482	0.0369635	0.607751	0.128887	0.0401555
3207	Rural	0.0317478	0.159486	0	0.133368	0.127682
3208	Rural	0.138775	0.0756393	1.02e-14	0.136228	0.16875
3209	Rural	2.61e-14	0.0208539	0	0.0272365	0.0347515
3210	Rural	0.0436282	1.1e-17	6.23e-14	0.196048	0.106924
3211	Rural	0.0057662	0.096125	0.0279806	0.194425	0.109986
3212	Rural	0.366968	0.439195	0	0.104244	0.304779
3213	Rural	0.0855089	1.18e-13	2.38e-15	0.176092	0.0828817
3214	Rural	0.0477818	0.0983122	5.51e-14	0.231258	0.0730079
3301	Rural	0.0247692	0.112503	0	0.191992	0.0946425
3303	Rural	0.0245122	0.0799019	0.0200735	0.167957	0.0731383
3304	Rural	0.0593326	0.0956038	0.0312587	0.19619	0.12899
3305	Rural	0.0257178	0.112472	0	0.222118	0.138699
3306	Rural	2.96e-18	0.0231771	0.0704218	0.121385	0.101177
3307	Rural	0.0788549	0.0890217	0.0262902	0.162894	0.111168
3308	Rural	0.0646705	0.0651264	0.0473782	0.200651	0.120481
3309	Rural	0.0682809	0.113988	0.0246086	0.12431	0.176411
3310	Rural	0.0704586	0.0929809	0.0207127	0.211831	0.159106
3311	Rural	0.122798	0.217058	0.0516068	0.134713	0.0293319
3312	Rural	0.0532043	0.0803143	1.63e-18	0.209613	0.128342
3313	Rural	0.125521	0.0423597	0.0404075	0.196277	0.180423
3314	Rural	0.0440661	0.157057	0.0127012	0.174586	0.130325
3315	Rural	0.168827	0.24439	0.0383716	0.128537	0.0929321
3316	Rural	0.0891919	0.0853132	1.79e-13	0.144745	0.120587
3317	Rural	0.116989	0.119153	0.0272932	0.106362	0.106048
3318	Rural	0.0498988	0.106911	0.0759691	0.146989	0.111325
3319	Rural	0.023544	0.178825	0.0293	0.196705	0.106374
3320	Rural	0.0706377	0.17385	0.02159	0.171235	0.175321
3321	Rural	0.0462142	0.119693	0.0416768	0.173722	0.139985
3322	Rural	0.0798096	0.0694669	0.0622619	0.132162	0.151395
3323	Rural	0.0553011	0.0776559	0.00498633	0.162384	0.0612427
3324	Rural	0.074526	0.218692	0	0.0989233	0.129847
3325	Rural	0	0.110263	0.0254528	0.170795	0.13884
3326	Rural	0.0503469	0.0966699	0.0486071	0.1943	0.150263
3327	Rural	0.122154	0.115694	0.258715	0.211676	0.0802096
3328	Rural	0.0943401	0.1181	0.0629144	0.13094	0.132132
3329	Rural	0.0294518	0.10733	1.24e-13	0.185733	0.163746
3330	Rural	0.0664086	0.0886135	0.0253919	0.140095	0.136306
3331	Rural	0.0472963	0.0602958	0.028162	0.220484	0.189056
3332	Rural	0.0216378	0.144767	0	0.142827	0.0790113
3402	Rural	0.0862246	0.0813795	0.0643932	0.153848	0.133184
3404	Rural	0.0488544	0.130008	0.0580403	0.140305	0.0566611
3501	Rural	0.155539	0.206799	0.0263163	0.183667	0.156436
3502	Rural	0.103328	0.0348039	0.0217253	0.186974	0.0806745
3503	Rural	0.160783	0.341733	0.0937101	0.171048	0.110757
3601	Rural	0.108834	0.108719	0.0717485	0.236126	0.235146
3602	Rural	0.0928771	0.0676126	0.235974	0.160369	0.110672
3603	Rural	1.71e-14	0.152572	0.0869448	0.197713	0.203518
3604	Rural	0.184796	0.226372	0.175764	0.0987957	0.132864
3606	Rural	0.0778871	0.300541	0.208115	0.260118	0.175282
3607	Rural	0.0696236	0.0698166	0.0164434	0.170656	0.146901
3608	Rural	0.213646	0.03592	0.0245601	0.143838	0.0958463
3609	Rural	0.0595016	0.0523784	0.0313605	0.175335	0.0716153
3610	Rural	0.201456	0.18101	0.304922	0.198825	0.154312
201	Urban	0.250743	NA	NA	1	NA
202	Urban	0.157554	0.219833	0.165925	0.316845	0.239452
204	Urban	0	4e-14	0	0	5.14e-17
205	Urban	0.117088	0.581171	4.38e-20	0.348974	0.144834
206	Urban	1.97e-15	0.0737599	2.64e-14	0.0449357	2.33e-20
207	Urban	0.279803	0.586789	0.00258564	0.52343	0.121615
208	Urban	1.15e-16	4.26e-16	0.414074	0.15203	0.185061
209	Urban	0.11112	5.51e-14	9.45e-15	0.165758	0.0373121
210	Urban	0	0.576803	0.246596	3.14e-16	4.43e-16
211	Urban	0	NA	0.0836851	0.487214	1
301	Urban	0.0173143	0.0627134	1.37e-13	0.183963	0.106604
302	Urban	0.0344176	0.239855	5.36e-18	0.0884017	0.175984
303	Urban	0.0276556	0.203781	0.00348834	0.127161	0.168275
304	Urban	0.0266326	0.0520772	0.0277984	0.266828	0.200155
305	Urban	0.00541607	0.0882761	0.100767	0.147295	0.13487
306	Urban	0.0453795	0.045894	0.0412664	0.19736	0.130721
307	Urban	5.58e-05	0.0692113	0.0157884	0.158879	0.140018
308	Urban	0.0530366	0.0986692	0.105159	0.19856	0.186907
309	Urban	0.0614573	0.0349152	0.171458	0.210852	0.114345
310	Urban	0.0639882	0.0609216	0.224852	0.194342	0.188876
311	Urban	0.0328357	0.115809	0.106601	0.218617	0.16809
312	Urban	0.004949	0.156674	0.0323972	0.211267	0.129275
313	Urban	0.0307341	0.146624	0.0361182	0.204586	0.200091
314	Urban	0.015887	0.0303159	0.0882997	0.15304	0.159036
315	Urban	0.0706189	0.151222	5.5e-14	0.210284	0.192002
316	Urban	0.0354417	0.0841518	0.254074	0.192597	0.165037
317	Urban	0	0.0824091	0.0752012	0.180283	0.183476
318	Urban	0.0295075	0.224202	0	0.242873	0.241348
319	Urban	0	0.0986037	0.035841	0.197121	0.2735
320	Urban	0.0174352	0.0759481	0.0469879	0.160458	0.16928
401	Urban	3.1e-14	0.104958	0.0186869	0.150623	0.0650526
501	Urban	0.400701	0.0590376	0	0	0
504	Urban	0	0.351434	0	0.217338	0.150593
505	Urban	0.092925	0.0447877	1.97e-14	0.202902	0.108446
506	Urban	8.13e-16	1.33e-14	8.68e-18	0.272356	0.151712
507	Urban	0.00508428	0.136287	0	0.340737	0
508	Urban	0.034381	1.67e-18	0	0.138927	0.0915224
509	Urban	0.220968	0.0728733	0.0807622	0.1331	NA
510	Urban	0.103133	0	0.126307	0.092166	0.195207
511	Urban	0.155123	0.115063	8.43e-15	0.283239	0.15922
512	Urban	0	0.067027	0	0.139272	0.0205435
513	Urban	0.0743456	0.0138894	3.32e-14	0.348943	0.0972348
601	Urban	0.0716655	0.0167275	2.86e-14	0.219397	0.193131
602	Urban	0.0751281	0.0421143	0	0.208572	0.139084
603	Urban	0.0707302	0.132367	0.137072	0.251798	0.190237
604	Urban	0	0.0463923	0.0852133	0.150712	0.0936936
605	Urban	0.0577058	0.0628829	0.0292607	0.172381	0.171337
606	Urban	0.0430731	0.0351294	0.0854045	0.169003	0.104344
607	Urban	0.00518876	0.0915306	0.130991	0.198848	0.159905
608	Urban	0.13666	0.0863531	0.0474659	0.170178	0.11613
609	Urban	0.0369744	0.0205536	4.38e-14	0.115925	0.117609
610	Urban	0.0892547	0.00541327	0.360385	0.201311	0.224425
611	Urban	0.102736	0.0327149	0.264325	0.258312	0.187226
612	Urban	0.0718591	0.134251	0.175963	0.194052	0.124689
613	Urban	0.0917396	0.0792792	0.181302	0.234346	0.205423
614	Urban	0.145883	0.0658901	0.0074216	0.214421	0.124524
615	Urban	0.134473	0.0314794	0	0.223169	0.129396
616	Urban	0.0450013	0.023512	0.148792	0.115375	0.188309
617	Urban	0.0939566	0.00687085	0.0202815	0.213199	0.167177
618	Urban	0.135101	0.0715869	0.106668	0.270626	0.153033
619	Urban	0.168183	0.0716823	0	0.193451	0.172185
620	Urban	0.0337824	0.180948	0.114522	0.207285	0.161265
621	Urban	0.000964422	0.0854319	0.0149308	0.198933	0.217616
701	Urban	0.349267	0.21447	0.0981169	0.0768902	0.127825
702	Urban	0.0696872	0.105756	0.0452677	0.0845383	0.14818
703	Urban	0.148968	0.130762	0.0432733	0.0905403	0.0753854
704	Urban	0.072565	0.0821158	0.0532181	0.163548	0.137513
705	Urban	0.17241	0.140072	0.471717	0.183516	0.115588
706	Urban	0.364312	0.131907	0.0954748	0.168438	0.126707
707	Urban	0.331562	0.349411	0.554065	0.0267068	0
708	Urban	0.328968	0.215858	0.338128	0.207176	0.392012
709	Urban	0.0360521	0.0540439	0.115272	0.139538	0.073666
801	Urban	0.119421	0.124822	1e-17	0.273604	0.126255
802	Urban	0.125734	0	0	0.249571	0.117286
803	Urban	0.169837	0.0477173	0.0531522	0.289713	0.187006
804	Urban	2.1e-14	0.0368433	0.0111998	0.25289	0.22599
805	Urban	0.197844	0.201341	1	0.141747	0.0855466
806	Urban	0.125529	0.113603	0.120637	0.188006	0.130588
807	Urban	0.0566903	0.129048	2.91e-16	0.13441	0.103447
808	Urban	0.105876	0.128853	0	0.270417	0.183751
809	Urban	0.147283	0.0853247	0.209308	0.347431	0.0309952
810	Urban	0.281972	1.27e-17	0	0.222039	0.169017
811	Urban	0.158749	1.73e-16	0.0816341	0.181874	0.18491
812	Urban	0.0541951	0.0103927	0.0501058	0.185254	0.196604
813	Urban	0.00483835	0.0758438	6.04e-14	0.123747	0
814	Urban	0.0995457	2.11e-14	0	0.176737	0
815	Urban	0	1.67e-18	0	0.142925	0
816	Urban	0	0.0953614	1.13e-17	0.179003	0.0719431
817	Urban	0	0.0971872	0.0164481	0.0347613	0.268374
818	Urban	0.127841	0.138608	3.55e-16	1.76e-16	0.153381
819	Urban	1.1e-14	0.0873592	0.370842	0.227439	0.174623
820	Urban	0.143715	2.79e-18	4.22e-16	0.379387	0.200929
821	Urban	2.89e-14	1.21e-14	0.0873842	0.144898	0.0187154
822	Urban	0.0227489	0.109656	0	0.258328	0.160019
823	Urban	0.054399	0.240353	8.21e-16	0.325886	0.0737984
824	Urban	0.0120452	0.0428297	0.216488	0.444049	0.278189
825	Urban	0.254678	3.69e-18	6.54e-15	0.180511	0
826	Urban	0.0696575	0.131798	2.91e-14	0.350362	0.301906
827	Urban	0	6.52e-14	0	0.19667	1.23e-14
828	Urban	0	0.245749	0.0295401	0.103921	0
829	Urban	5.3e-14	0.411403	0.163442	0	0.0483611
830	Urban	0.0417225	3.6e-14	7.48e-17	0.111528	0
831	Urban	0.107892	0	4.39e-15	0.0558254	0.234735
832	Urban	0.00569157	0.0904483	7.45e-16	0.0903047	0.19888
901	Urban	0	7.98e-17	0.0174891	0.0653858	0.125805
902	Urban	0.0897164	3.36e-14	1.22e-17	0.0819652	0.136205
903	Urban	1.86e-15	0.0297369	1.08e-14	0.0840061	0.0855373
904	Urban	0	0.0362801	0	0.218155	0.188982
905	Urban	1.03e-19	4.48e-15	NA	0.166379	0.239361
906	Urban	0.141603	NA	0	0.136179	0.610052
907	Urban	0.0177887	0.126611	5.15e-15	0.207215	0.0984293
909	Urban	0.221411	0.203312	0	0.111102	0.176889
910	Urban	0.12353	0.23147	0.00859959	0.269848	0.267399
911	Urban	0.0292947	0.0156187	0.0299266	0.0687758	0.151972
912	Urban	0.000837478	0.335723	0	0.186866	0.145478
913	Urban	0.20618	0.0182737	0	0.161384	0.125334
914	Urban	0.104166	0.0468125	0.000606954	0.0356814	0
915	Urban	0.0161158	0.27073	0.0922512	0.17555	0.210696
917	Urban	0.0969548	0.141674	2.25e-17	0.141855	0.103481
918	Urban	0.0669719	0	0.0152644	0.165936	0.0709124
919	Urban	0	1.53e-15	3.6e-14	0.229937	0.127496
920	Urban	4.43e-17	0.13477	0.0464192	0.0689288	0.157862
921	Urban	0.146254	0.0634603	0	0.366334	0.0296108
922	Urban	0.183811	0.00657141	1.17e-17	0.129587	0.211302
923	Urban	0	NA	0.0228819	0	NA
924	Urban	0.214523	0.443073	0	0.266468	NA
925	Urban	0.0912358	0	0.480654	0.0200796	NA
926	Urban	0.0765554	0.00466131	1.78e-20	0.0748573	0.0945287
927	Urban	0.0018785	0.0933129	0.0727652	0.173784	NA
928	Urban	0.185563	0.131778	2.84e-14	0.132435	NA
929	Urban	0	0.0182822	0	0.0597312	0.0255555
930	Urban	0.0698195	NA	5.65e-15	0.14509	0.224938
931	Urban	0.181952	0.00300976	0	0	NA
932	Urban	0.533459	0.00144444	2.78e-15	0.209501	NA
934	Urban	0.032057	0	1.08e-13	0.129794	9.16e-19
936	Urban	0.118519	0.143908	7.47e-14	0.381548	NA
937	Urban	0.123401	0	2.46e-16	0.0119156	0.558476
938	Urban	0	NA	7.74e-17	0.113614	NA
939	Urban	0.109415	0	0	0.0320709	NA
942	Urban	0.0222337	0.201704	0.102286	0.0850498	NA
943	Urban	0.0898782	0.328675	0.128544	0.140086	0.0509859
944	Urban	NA	NA	0	NA	NA
945	Urban	3.66e-14	NA	0.0692261	0.201617	0.149407
946	Urban	0.138832	0.15621	0.0968408	0	0.150736
947	Urban	0.0336698	NA	1.29e-14	0.268947	0.220979
948	Urban	0	NA	0	0	NA
949	Urban	1.62e-14	0.0109965	0	1.53e-19	NA
950	Urban	0.0196332	0.50337	0.0196332	0	NA
951	Urban	0.31992	NA	0.134213	0.616665	0.330164
952	Urban	0.0267578	4.63e-17	0.0228491	0.0432982	0.214201
953	Urban	0.0514929	NA	0.0454763	0.0150685	NA
954	Urban	0.0783712	0.0804492	8.27e-18	0.181121	0.296259
955	Urban	0	0.277156	0.0332766	0	3.07e-14
956	Urban	1.03e-17	NA	0.682065	0.467452	NA
957	Urban	0	NA	1	0	NA
958	Urban	0.0360268	NA	NA	0.252674	NA
959	Urban	0	NA	1	0.218122	0
960	Urban	0	4.95e-18	NA	0.36839	0.161781
961	Urban	0	NA	0	0.0442859	NA
962	Urban	0.183685	0.3712	2.36e-15	0.109752	0.213888
963	Urban	0.182476	NA	2.32e-15	0.256898	NA
965	Urban	0.273093	NA	NA	0	NA
966	Urban	0	0.00688128	7.73e-23	0	0
967	Urban	4.9e-16	NA	NA	0.109554	NA
968	Urban	0	NA	NA	0.00496911	NA
969	Urban	0.0431727	0.148936	2.84e-14	0.233319	0.0561277
970	Urban	0	NA	0.304726	0.0408316	0
1001	Urban	0.0977405	NA	0.0984193	4.73e-16	NA
1002	Urban	0	1	1.38e-14	0.0795519	0.598146
1003	Urban	0.228589	1.22e-14	0.0511962	0.187948	NA
1004	Urban	0.529597	1	0.724617	3.93e-17	NA
1005	Urban	0	1	0	0	NA
1006	Urban	0.10929	0	0	0	NA
1007	Urban	4.35e-15	0	2.65e-14	0.311579	1
1008	Urban	0.377747	NA	0	0	NA
1009	Urban	0.0667749	3.13e-14	0	1.34e-18	NA
1011	Urban	0	NA	5.81e-14	0.202502	0.139472
1013	Urban	0.150223	NA	0.37747	3.62e-13	NA
1014	Urban	0.191282	1.31e-14	0.00618263	0.0591437	0.544029
1016	Urban	0.277235	NA	0	0.102505	NA
1017	Urban	0.133332	NA	0.0469485	0.0188463	3.59e-15
1020	Urban	0	0.0745055	0.115305	0.413266	NA
1021	Urban	0.170323	0.103026	0	0.235108	1.23e-19
1022	Urban	0	0.0166181	0.203435	0	NA
1023	Urban	0	NA	1	0.154094	NA
1024	Urban	0.0669427	1.11e-14	1.4e-16	0.0268022	9.21e-18
1025	Urban	0.127792	7.77e-14	0	0.154185	NA
1026	Urban	0.297837	0.35954	1	4.84e-15	NA
1027	Urban	2.3e-15	0.287982	0	2.32e-15	NA
1028	Urban	0.0665387	0	0.142959	0.262036	NA
1029	Urban	0.187111	0.0156741	1	0.0599974	0.2897
1030	Urban	0.0131696	1	3.93e-14	0	NA
1031	Urban	0.13107	0.113994	0.0146005	0.0602835	NA
1032	Urban	0.781069	NA	NA	0.02518	0
1033	Urban	0.00940338	0.0260433	0.285814	0.0201528	0.603256
1034	Urban	2.92e-17	NA	NA	0	NA
1035	Urban	0	NA	2.67e-15	0.206761	NA
1036	Urban	0	0	3.75e-14	0.0112508	NA
1037	Urban	1.88e-14	NA	2.5e-20	0.10709	NA
1101	Urban	0.0841243	1.52e-17	4.61e-18	0.286077	0.159987
1102	Urban	0.0968228	0.198683	0.0824598	0.177878	0.16411
1103	Urban	0.177501	0.153242	0.073143	0.170203	0.0316471
1104	Urban	0.0550928	0.0501453	0.110078	0.242391	0.190578
1201	Urban	0.0559965	3.81e-17	0.0505325	0.165715	0.158981
1202	Urban	0.094542	8.99e-14	0.0215617	0.100245	0.00366759
1203	Urban	0.195789	0.383885	0.0517176	0.309862	0.230516
1204	Urban	0.0603654	0.103826	0.0128258	0.159588	0.0315766
1205	Urban	4.42e-16	9.43e-15	0	0.124023	0
1206	Urban	0.150717	0.305063	0.0924448	0.153764	0.0858745
1207	Urban	0.0563827	0.0314408	0.00727039	0.263251	0.145938
1208	Urban	0.0988815	0.198943	0.310661	0.00431791	0.070966
1211	Urban	0.0900252	0.111791	0.11489	0.167241	0.142743
1212	Urban	1.21e-16	0	0	0.203773	0.0848068
1213	Urban	0.0638647	3.96e-14	0	0.232924	0.0520247
1215	Urban	0	0.103044	0.210329	0.198381	0.0201626
1301	Urban	0	0.0677714	1.15e-15	0.105598	NA
1302	Urban	5.87e-21	1.9e-17	0	0.0114892	0.00594028
1303	Urban	0	0.133097	0	0.0817241	0.273622
1304	Urban	0.0951992	4.88e-14	0	0.324579	1.38e-07
1305	Urban	0.0593091	0.0444257	0	0.199968	5.04e-17
1306	Urban	0.0528146	0.121329	0.037436	0.248031	0.165
1307	Urban	0.00272255	0.0260651	0.0418351	0.0997304	0.10275
1308	Urban	0.289755	0	0.289755	0	0.0455091
1309	Urban	0	2.7e-14	0	0.240616	NA
1310	Urban	0.0930055	0.0796106	0	0.0690044	0.212981
1311	Urban	0.598136	NA	1	0	NA
1401	Urban	0.0368398	0.108898	4.82e-15	0.249356	0.153181
1402	Urban	0.138469	0.222097	7.57e-15	0.28325	0
1403	Urban	1.33e-18	6.96e-16	0.111908	0.0704414	0.406265
1404	Urban	0.137389	0.0802132	0.00597068	0.0529982	0.0191873
1405	Urban	3.11e-14	0.10121	9.47e-15	0.0294121	0.107692
1406	Urban	0.0122687	0.0781334	7.28e-14	0.20391	0.112197
1407	Urban	0.0792895	0.0796642	0	0.102474	0.061424
1408	Urban	0.106856	0	1.82e-15	0.203075	0
1409	Urban	0.162597	0.0980771	0.0981888	0.0702487	0.0394748
1501	Urban	0.0882791	0.0614655	0.0452202	0.21778	0.115673
1502	Urban	0.0684999	0.075294	0.0362538	0.159037	0.164042
1503	Urban	0.0490106	0.0533369	0.00618427	0.155965	0.0805503
1504	Urban	0.0586755	0.105182	0.042907	0.175109	0.0765965
1505	Urban	0.0603302	0.137787	0.112496	0.117641	0.045308
1506	Urban	0.0834762	0.0847686	0.0323881	0.157732	0.0798105
1507	Urban	0.0843929	0.112943	0.0732953	0.223038	0.0116697
1508	Urban	0.012617	0.0914366	0.0511995	0.181319	0.100025
1601	Urban	0.0929829	0.188596	0.0882406	0.216049	0.0987222
1602	Urban	0.0046917	0.0805401	0.150824	0	0.182655
1603	Urban	0.0539357	1.31e-15	7.66e-16	0.115321	1.27e-16
1604	Urban	0.0328982	0.0460297	1.97e-14	0.130268	0.2371
1701	Urban	0.0966328	0.0807979	0.267511	0.00790195	6.84e-19
1702	Urban	0.221944	0.473465	0.0486024	0.0890636	0.096119
1703	Urban	0.14638	0.536505	0	0.0300782	0.262057
1704	Urban	0.0992979	NA	0.0567041	0.26926	0
1705	Urban	1.31e-14	1.83e-14	0.0477932	0.070144	0.0483106
1706	Urban	0.159124	0.0659768	0	0.137579	0.00749188
1707	Urban	0.0499554	5.74e-15	1.38e-15	0.228749	0.434466
1801	Urban	0.00800318	NA	0.184081	0.142206	0.0380328
1802	Urban	NA	NA	NA	1	NA
1803	Urban	1.68e-14	0.133438	0	0.110526	NA
1804	Urban	0.353601	0	1.36e-19	0.414985	0
1805	Urban	0.00142923	2.37e-15	0	1.19e-14	NA
1806	Urban	0.0105963	0.19396	0.364358	0.265259	0.362186
1807	Urban	0.193296	0.0561116	2.96e-19	0.245335	0.29527
1808	Urban	0.0409646	1.08e-14	0.0853778	0.0997688	0.0325385
1809	Urban	1.51e-14	0.150304	0	1.62e-14	NA
1810	Urban	0.0949776	0.0742019	0	0.411809	0.302685
1811	Urban	0.272424	0.157235	0.263011	0.158093	NA
1812	Urban	0.0913821	4.48e-15	4.22e-14	0.222071	0.169137
1813	Urban	0.160862	0.158598	0	0.123406	0.0579807
1814	Urban	0.144141	0.133736	0.0785059	0.222669	0.15434
1815	Urban	0	0.194469	0.0397977	0.227847	0.219324
1816	Urban	0.104605	0.12342	0.0530624	0.239192	0.313127
1817	Urban	0.0705912	8.13e-14	0.0971341	0.184039	0.0289087
1818	Urban	0	0.040181	0	0.302472	4.4e-14
1819	Urban	0.0656675	0	2.26e-14	0.211182	0.238723
1820	Urban	1.68e-14	0	0	0.253959	0.20309
1821	Urban	0.142041	0.233945	0	0.3846	0.101092
1822	Urban	6.69e-18	0.125821	0.185943	0.133332	0.139003
1901	Urban	0.0326279	0.104652	2.5e-14	0.194188	0.124624
1902	Urban	0.0673515	0.245231	0.0613921	0.268643	0.19487
1903	Urban	0.057152	0.126012	0.008515	0.229664	0.181265
1904	Urban	0.0488149	0.0358833	0.00642419	0.212209	0.12338
1905	Urban	0.0592424	0.0999822	0	0.189572	0.0217953
1906	Urban	0.0552117	0.0924976	0.0585017	0.243193	0.0629055
1907	Urban	0.0372029	0.202621	0	0.162706	0.148911
1908	Urban	0.0221509	0.117555	0.0420914	0.261168	0.213389
1909	Urban	0.0267058	0.114992	3.41e-14	0.232528	0.185324
1910	Urban	0.0585199	0.0769235	4.4e-15	0.177933	0.0733622
1911	Urban	1.55e-16	0.103232	3.52e-14	0.210387	0.199297
1912	Urban	0.0467664	0.183385	0.132497	0.265527	0.195213
1913	Urban	0.0886472	0.267568	0	0.18875	0.130321
1914	Urban	0.0888152	0.0938625	0.00967139	0.271062	0.18792
1915	Urban	0.153646	0.210814	0.0402226	0.350803	0.0312291
1916	Urban	0.103377	0.191335	0	0.150791	0.170441
1917	Urban	0.0191181	0.0785344	0	0.159534	0.168055
1918	Urban	0.00847168	0.124576	5.52e-18	0.238936	0.0812469
1919	Urban	0.00969242	0.0337083	9.04e-14	0.194528	0.189702
2001	Urban	0.0347858	0.0876719	0.169135	0.260334	0.0102023
2002	Urban	7.48e-15	0	2.99e-18	0.267875	0.195868
2003	Urban	0.149997	0.11598	0	0.175157	0.0654905
2005	Urban	0.0474614	0	2.85e-14	0.0624751	0.100246
2006	Urban	0.101609	1.99e-15	NA	0.0413678	0.00784352
2007	Urban	0.196321	0.240176	0.00369135	0.163816	0.025069
2008	Urban	0.0800822	0.0875396	0	0.440906	0.223661
2009	Urban	3.23e-20	1.58e-17	0.140628	0.263746	0
2010	Urban	0.1385	0.435007	0	0.239638	0.153273
2011	Urban	0.0831534	0.151575	0.110328	0.339834	0
2012	Urban	0.105909	0.0157583	2.76e-14	0.144056	0
2013	Urban	0.0695491	0.0582882	1.79e-18	0.207164	0.171608
2014	Urban	0.0329992	0.16252	5.35e-12	0.26391	0.0912314
2015	Urban	0.0710004	0.0511429	NA	0.276308	0.156177
2016	Urban	0.0687864	NA	0.00497347	0.211205	0.611826
2017	Urban	0.0065232	0.124092	0.227365	0.204626	0.0116557
2101	Urban	4.17e-18	0.0665059	2.07e-18	0.227407	0.183756
2102	Urban	2.57e-18	0.0710815	0.015866	0.27808	0.095033
2103	Urban	0.0604096	0.0710042	0.0323836	0.325729	0.191439
2104	Urban	0.0293494	3.9e-14	3.1e-14	0.234846	0.134319
2105	Urban	0.0498408	1.14e-18	0.0471594	0.225565	0.162243
2106	Urban	0.0969222	0.0856044	0.068917	0.224061	0.180583
2107	Urban	0	0.102812	0.0195373	0.230992	0.18002
2108	Urban	0.252215	0.258736	9.26e-19	0.450598	6.94e-18
2109	Urban	0.19047	8.02e-15	2.03e-14	0.210966	3.49e-05
2110	Urban	0.135907	0.0377174	0.0165934	0.205012	0.112509
2111	Urban	0.109245	0.0209282	0	0.0899868	0.153178
2112	Urban	0.0238258	0.228399	6.29e-14	0.26611	0.0733625
2113	Urban	0.00594724	0.111788	0	3.74e-16	0.0797063
2114	Urban	0.160397	0.0459295	6.72e-20	0.277758	0.287926
2115	Urban	0.081251	0.0668054	9.12e-15	0.233761	0.0853989
2116	Urban	7.65e-20	0	0	0.18194	0.381726
2117	Urban	0.121105	1.66e-12	0.075206	0.301387	0.135877
2118	Urban	0.067397	0.122224	0	0.195152	0.175475
2119	Urban	0.128728	3.56e-15	0.0769705	0.214919	0.0312991
2120	Urban	0.104184	1.54e-14	0.608164	0.209165	0.267839
2121	Urban	0.0126674	0.0943646	0.100195	0.270866	0.412868
2122	Urban	0.202176	0.125654	0.0399902	0.202312	0.268522
2123	Urban	0.126651	0.0372513	0.0791612	0.243001	0.105477
2124	Urban	0.0536394	2.04e-19	0	0.18021	0.148793
2125	Urban	0.306557	0.126647	0.539718	0.412637	0.323267
2126	Urban	0.110435	0.146108	4.84e-18	0.163197	0.267064
2127	Urban	7.54e-15	0.0915284	0	0.260499	0.176854
2128	Urban	1.09e-17	0.207093	0	6.43e-16	0
2129	Urban	0.0922488	0.055796	0.0587991	0.160926	0.0572459
2130	Urban	0.204963	0	1.17e-14	0.364847	0.30154
2201	Urban	5.69e-23	0	0.050034	0.137281	6.09e-14
2202	Urban	0.00656651	4.29e-16	0	0.0587703	NA
2203	Urban	0	0	1.24e-19	0.271555	0
2204	Urban	1.9e-14	0.0954398	0.741569	0.147922	0.11748
2205	Urban	0.126355	0.230892	0	0.330198	0.182241
2206	Urban	0	1.17e-13	0.100051	0.155083	0.218
2207	Urban	0.172672	1.75e-13	0.0664684	0.114239	0.123424
2208	Urban	0	0.0958118	0	0.245322	NA
2209	Urban	0.332079	0.31263	1.35e-15	0.0304057	6.32e-14
2210	Urban	9.82e-15	4.22e-14	0.214946	0.18241	0.146904
2211	Urban	0	0.0525821	0.0251799	0.259464	0.175498
2212	Urban	0	0	0.0194269	0.458697	0.22749
2213	Urban	0.0908911	1.13e-18	0	0.196312	0.0360111
2214	Urban	0.114296	0.0474253	6.17e-20	0.111788	0.158438
2215	Urban	1.35e-14	NA	0	0.0278142	NA
2216	Urban	0.136594	0.185256	0.00651264	0.224386	NA
2301	Urban	0	0.0572529	0.00273366	0.0728217	NA
2302	Urban	0.105598	6.26e-16	0	0	NA
2303	Urban	0.0777466	0.0185245	1.35e-13	0.0506707	NA
2304	Urban	0.0528357	0.136341	0.0265496	0.0557659	7.52e-20
2305	Urban	0.130155	NA	0	0.108106	1.44e-17
2306	Urban	8.27e-15	0.0146743	0.180606	3.3e-14	2.24e-14
2307	Urban	0.0187473	0.122531	2.99e-18	0.0232462	NA
2308	Urban	0.172451	0	0.0246358	0.398959	0.597951
2309	Urban	0.0838209	0.0576917	0.0651944	0.0698756	NA
2310	Urban	0.0311175	NA	1.54e-14	0.214772	NA
2311	Urban	0.0296286	0.325885	1.51e-14	0.306814	0.257543
2312	Urban	0.00374477	5.31e-14	4e-14	0.135569	0.109611
2313	Urban	0.0770848	1.42e-14	0.0273824	0.170087	0.0887739
2314	Urban	4.1e-16	0.383624	0	0.362844	0
2315	Urban	0.0372875	0.172174	2.47e-14	0.133304	1.86e-18
2316	Urban	0	NA	7.93e-15	0.118939	0.161984
2317	Urban	0	NA	0.0214811	0.34526	NA
2318	Urban	0.02425	0.173634	1.87e-14	0.311275	0.1159
2319	Urban	0.0778718	0.0184036	0	0.113327	0.144596
2320	Urban	0.0810437	0.0674181	3.63e-14	0.144619	0.204118
2321	Urban	0.12922	0.00735597	0	0.111632	0.0755708
2322	Urban	0.0211216	0.0395162	0	0.0573468	1.34e-15
2323	Urban	3.35e-14	NA	0.184594	0.00976647	NA
2324	Urban	0	NA	6.96e-15	0	NA
2325	Urban	5.09e-15	NA	3.78e-14	0	NA
2326	Urban	0.0536901	0.0255941	0.0510091	0.0148237	0
2327	Urban	0.0379314	NA	NA	NA	NA
2328	Urban	0	NA	6.18e-18	0.0828288	3.3e-14
2329	Urban	0.0727178	3.13e-14	7.61e-14	0	1.03e-16
2330	Urban	0.081696	0.0303672	9.23e-16	0	NA
2331	Urban	0.0870707	NA	0.0771142	0.294882	0.156857
2332	Urban	0.0699071	0.0933019	5.07e-14	0.0627344	0.0456272
2333	Urban	0.296458	0.112949	0.426839	0.0566902	NA
2334	Urban	0.182063	0.0965435	0.0901612	0.30165	3.02e-12
2335	Urban	0.000372768	0	0	0.293401	0.0982706
2336	Urban	0.00502753	0	0.195996	0.0822562	0.0375908
2337	Urban	0.0780256	NA	0	0.370771	0.371451
2338	Urban	0.215144	0.115808	0	0.207585	0
2339	Urban	1.12e-13	0.0106463	0.000663534	0.12902	0.0236228
2340	Urban	0.145412	0.148499	0	0.101322	0.147968
2341	Urban	0.0334586	0.119291	0	0.155999	0.0419236
2342	Urban	0.0505681	0	0.0364679	0.212721	0.0781166
2343	Urban	0	NA	3.18e-14	0.0750352	NA
2344	Urban	0	0.160033	0	0.212704	7.68e-15
2345	Urban	0.188075	6.03e-17	0.0663798	0.0956972	0
2501	Urban	0.386451	0.0835517	4.19e-18	0.277879	0.400676
2701	Urban	0.210835	0.22215	0.0588748	0.127139	0.112268
2702	Urban	0.182047	0.0920814	0.154403	0.15758	0.0756035
2703	Urban	0.107525	0.0529186	0.215286	0.121685	0.101632
2704	Urban	0.190044	0.176058	0.324442	0.204532	0.217356
2705	Urban	0.124253	0.192969	0.130534	0.280385	0.209516
2706	Urban	0.143155	0.108614	0.194771	0.183065	0.190111
2707	Urban	0.104836	0.116762	0.0218675	0.148601	0.0835541
2708	Urban	0.0567532	0.0364244	2.01e-13	0.222245	0.224662
2709	Urban	0.104444	0.174963	1.52e-13	0.241113	0.180515
2710	Urban	0.194627	0.27781	0.0144309	0.184488	0.0946729
2711	Urban	0.0617206	0	0.0753925	0.275936	0.16608
2712	Urban	0.243754	0.107422	0.0821638	0.132314	0.155772
2713	Urban	0.127378	0.095374	0.0611654	0.15588	0.223511
2714	Urban	0.116347	0.17268	0.224094	0.149818	0.126588
2715	Urban	0.16044	0.19759	0.0789318	0.184765	0.119688
2716	Urban	0.113296	0.0832326	0.0632825	0.185291	0.194882
2717	Urban	0.0521884	0.0661058	0.0524873	0.157446	0.147896
2718	Urban	0.0415971	0.183445	1.17e-13	0.128006	0.0828415
2719	Urban	0.0252191	0.165996	0.268296	0.100311	0.107679
2720	Urban	0.203871	0.197662	0.202389	0.209557	0.198413
2721	Urban	0.17929	0	0.190379	0.105999	0.0566777
2722	Urban	0.0423895	0.153845	0.146551	0.170834	0.161684
2723	Urban	0.184904	0.176669	0.254361	0.146455	0.180877
2724	Urban	0.207637	0.170704	0.171811	0.194071	0.224529
2725	Urban	0.194833	0.110938	0.695066	0.134451	0.15601
2726	Urban	0.0386555	0.0816939	1.55e-16	0.146272	0.163315
2727	Urban	0.308847	0.331034	0.247609	0.251515	0.21212
2728	Urban	0.100097	0.152082	0.17729	0.123248	0.125932
2729	Urban	0.105035	0.00978023	0.287432	0.218031	0.154108
2730	Urban	0.110989	0.153118	0.0507722	0.063137	0.163228
2731	Urban	0.0688613	0.205139	0.250111	0.240892	0.126645
2732	Urban	4.91e-20	0.092414	0.062183	0.308424	0.288455
2733	Urban	0.0722006	0.120635	0.109286	0.227496	0.104924
2734	Urban	0.109575	0.238162	0.0101291	0.129395	0.147407
2735	Urban	0.109104	0.152741	2.98e-16	0.216809	0.1687
2811	Urban	0.0553239	0.125011	0.189665	0.205362	0.19756
2812	Urban	0.0483903	0.225853	0.0592435	0.180608	0.200259
2813	Urban	0.0862545	0.156835	0.0520105	0.210645	0.148795
2814	Urban	0.134423	0.190629	0.0265863	0.22905	0.209351
2815	Urban	0.0774663	0.120512	0.00228631	0.182962	0.174956
2816	Urban	0.210077	0.253095	0.160527	0.130654	0.183327
2817	Urban	0.0836793	0.0573536	0.0293031	0.19889	0.170243
2818	Urban	0.0691274	0.0568032	0	0.224695	0.128252
2819	Urban	0.0851289	0.0635541	2.3e-15	0.145136	0.057778
2820	Urban	0.0437534	0.0296842	0.0666427	0.178116	0.0916259
2821	Urban	0.0423832	0.0646809	0.280397	0.0718272	0.126111
2822	Urban	0.0350451	0.111268	0.0597553	0.157675	0.151352
2823	Urban	0.0451464	0.0386664	0.00921232	0.19144	0.167275
2901	Urban	0.0356029	0.0591168	2.38e-14	0.171893	0.155067
2902	Urban	0.0283367	0.0858903	0.0324919	0.180137	0.14727
2903	Urban	0.0486824	0.0790575	0.0180148	0.17817	0.110432
2904	Urban	0.0647492	0.110585	0.0196169	0.147148	0.0714162
2905	Urban	0.062981	7.64e-13	0.0137032	0.183946	0.0627619
2906	Urban	0.0106227	0.00376519	0.0119483	0.211871	0.136222
2907	Urban	0.0688122	0.0384179	2.79e-12	0.182642	0.122069
2908	Urban	0.129673	0.0512409	0.0325133	0.199354	0.128385
2909	Urban	0.104947	0	0.0403754	0.197238	0.181452
2910	Urban	0.0639282	0.113248	0	0.214178	0.118119
2911	Urban	0.114492	0.0897487	0	0.174173	0.118154
2912	Urban	0.0364882	0.0911835	0	0.175541	0.0977698
2913	Urban	0.0359338	0.199395	0.0820016	0.213441	0.205859
2914	Urban	1.86e-14	0.046715	0.122994	0.192802	0.215115
2915	Urban	0.0411594	0.160984	0.0106674	0.238641	0.211532
2916	Urban	0.0325436	0.160899	0.113362	0.142521	0.155221
2917	Urban	0.0767633	0.135143	0.0494965	0.209029	0.109967
2918	Urban	0.00186107	0.064121	4.55e-14	0.176578	0.171878
2919	Urban	0.0781446	0.0523422	0.0333184	0.255225	0.154845
2920	Urban	0.0107482	0.0300649	0.111223	0.130338	0.203658
2921	Urban	0.0510188	0.112776	0.00715992	0.14719	0.147976
2922	Urban	0.0212632	0.0136307	0	0.155671	0.200918
2923	Urban	0.0396465	0.150287	0.147493	0.161593	0.086171
2924	Urban	0.0345726	0.155977	0.0548734	0.105237	0.102218
2925	Urban	0.0877004	0.169549	0.0321626	0.129358	0.0870656
2926	Urban	9.46e-16	0.202996	0.0160768	0.17344	0.126971
2927	Urban	0.0258195	0.127133	0	0.197695	0.207807
2928	Urban	0	0.0354204	0.0518861	0.159127	0.230711
2929	Urban	0	0.156593	3.46e-14	0.0586899	0.0600402
2930	Urban	0.10204	0.294042	0.00794265	0.180602	0.149402
3001	Urban	0.137259	0.113344	0.145205	0.196251	0.171684
3002	Urban	0.27206	0.291422	0.134279	0.185901	0.0785268
3201	Urban	0.028884	0.38915	0.0340778	0.101092	0.17407
3202	Urban	0.253592	0.124619	0	0.236216	0.228409
3203	Urban	0.173299	0.0809451	0	0.145913	0.0352684
3204	Urban	0.0470957	0.076021	2.27e-13	0.144429	0.0816139
3205	Urban	0.0996973	0.0233289	0.0455743	0.159914	0.0673841
3206	Urban	0.329138	0.1703	0.465423	0.186747	0.0218441
3207	Urban	0.0620539	0.187447	8.92e-18	0.314381	0.211146
3208	Urban	0.085086	0.0960161	0	0.200918	0.179644
3209	Urban	0	0.157165	0	9.17e-16	0.0429664
3210	Urban	0.0690387	0.104567	2.6e-14	0.189233	0.106385
3211	Urban	0.0687956	0.112426	0.00882112	0.129235	0.117217
3212	Urban	0.325466	0.446103	8.03e-15	0.0964038	0.354812
3213	Urban	5.12e-14	0.0180965	6.36e-16	0.102212	0.0286996
3214	Urban	0.0984185	0.2815	0.118663	0.087073	0.115601
3301	Urban	0.139143	0.0882008	0.022588	0.125916	0.19018
3302	Urban	0.0371855	0.0617696	0.0335546	0.137185	0.0982244
3303	Urban	0.0627108	0.087537	0.0817602	0.212829	0.192703
3304	Urban	0.0672522	0.13791	0.0493679	0.104354	0.129038
3305	Urban	0.023431	0.186072	0.0197134	0.221719	0.160186
3306	Urban	0.0673434	0.0912128	0.0204308	0.155205	0.173069
3307	Urban	0.009808	0.17515	0.0112348	0.210685	0.172666
3308	Urban	0.0874356	0.115769	0.0790479	0.168725	0.198613
3309	Urban	0.0967583	0.130811	0.0346	0.176038	0.132734
3310	Urban	0.0421347	0.111679	0.00157948	0.159764	0.0912864
3311	Urban	0.175458	0.217072	0.0421704	0.142797	0.127398
3312	Urban	0.0564639	0.132762	0.0819147	0.126781	0.180669
3313	Urban	0.119629	0.133451	0.00854063	0.158129	0.0677282
3314	Urban	0.0994624	0.217572	0	0.193506	0.101642
3315	Urban	0.110826	0.0774114	0.0152	0.072068	0.140207
3316	Urban	0.112489	0.111541	0.0413023	0.241058	0.176421
3317	Urban	0.107359	0.138085	0.021248	0.168339	0.122426
3318	Urban	0	0.117118	0.091097	0.249586	0.144717
3319	Urban	0.0412237	0.110792	0.0280769	0.188834	0.083123
3320	Urban	0.0371159	0.0860139	0.124352	0.210136	0.251962
3321	Urban	5.55e-15	0.12585	0.0602153	0.247286	0.115182
3322	Urban	0.0628722	0.0346547	0.0250787	0.158375	0.127404
3323	Urban	0.044302	0.129763	0.0158681	0.194084	0.12272
3324	Urban	0.0434187	0.0867613	3.91e-14	0.220876	0.184599
3325	Urban	0.0723855	0.0938552	8.56e-14	0.147235	0.0883078
3326	Urban	0.0561247	0.0651164	0.0375532	0.152303	0.139415
3327	Urban	0.065487	0.0456433	0.00340751	0.178608	0.126009
3328	Urban	0.0476108	0.0649039	0.0184346	0.14163	0.167787
3329	Urban	0.0482076	0.123535	0	0.160358	0.0639105
3330	Urban	0.0271551	0.0755404	1.41e-13	0.190223	0.222369
3331	Urban	0.0362837	0.113734	0.00752404	0.14634	0.11459
3332	Urban	0.103896	0.100146	0.0167314	0.110203	0.100802
3401	Urban	0.0504921	0.0971919	0.0118663	0.183715	0.158264
3402	Urban	0.0216426	0.151832	2.37e-17	0.121419	0.110293
3403	Urban	0.0685884	0.0932706	0.0241951	0.106275	0.13924
3404	Urban	0.0181432	0.146267	0.0745736	0.0964039	0.0962053
3502	Urban	0.0834464	0.081017	0.150462	0.224938	0.181486
3601	Urban	0.13471	0.0799795	0.133553	0.2851	0.150522
3602	Urban	0.127373	0.0565878	0.00405734	0.235972	0.19094
3603	Urban	0.115845	0.00748957	0.00406191	0.228468	0.103892
3604	Urban	0.202334	0.184341	0.151714	0.182783	0.115035
3605	Urban	0.0805745	0.0794244	0.114856	0.214887	0.212667
3606	Urban	5.96e-14	0.0806482	0.0431152	0.163775	0.12127
3607	Urban	0.0729937	0.0899589	0.063727	0.273265	0.269165
3608	Urban	0.149499	0.0278687	0.014222	0.189796	0.148295
3609	Urban	0.089537	0.128122	0	0.0787298	0.197522
3610	Urban	2.65e-14	0.145953	0.113736	0.227774	0.209848

## Sheet: Supp.Methods Table 1-10
Supplementary Method Tables 1-10 were created based on the datasets "AHS CAB" and "AHS COMB" which were cleaned and merged using R (available at https://nrhm-mis.nic.in/hmisreports/AHSReports.aspx, custom code available at the repository)

## Sheet: Supp. Table 1-10
Supplementary Tables 1-10 were created based on the dataset "india" using R , which can also be found in the repository.

## Sheet: Supp. Figure 1
State	Raised BG ICC household level	Raised B ICC household level	Smoking ICC household level	Overweight ICC household level	Obesity ICC household level	Raised BG ICC community level	Raised B ICC community level	Smoking ICC community level	Overweight ICC community level	Obesity ICC community level
Andaman and Nicobar	0.204	0.16	0.09	0.207	0.145	0.072	0.072	0.06	0.067	0.048
Andhra Pradesh	0.13	0.095	0.102	0.216	0.181	0.044	0.039	0.078	0.099	0.083
Arunachal Pradesh	0.201	0.135	0.086	0.189	0.13	0.079	0.067	0.092	0.096	0.061
Assam	0.088	0.066	0	0.245	0.138	0.04	0.059	0.067	0.141	0.081
Bihar	0.104	0.099	0.054	0.113	0.047	0.077	0.06	0.045	0.069	0.029
Chandigarh	0.122	0	0.043	0.171	0.067	0.031	0.026	0.075	0.111	0.036
Chhattisgarh	0.136	0.094	0.017	0.206	0.146	0.059	0.04	0.048	0.106	0.06
Daman and Diu	0.287	0.209	0.011	0.192	0.225	0.119	0.104	0.019	0.022	0.057
Delhi	0.116	0.2	0.113	0.144	0.135	0.034	0.078	0.158	0.068	0.056
Goa	0.162	0.169	0.186	0.206	0.13	0.057	0.067	0.06	0.032	0.036
Haryana	0.091	0.071	0.061	0.196	0.16	0.036	0.041	0.076	0.081	0.063
Himachal Pradesh	0.117	0.087	0.013	0.197	0.103	0.031	0.039	0.072	0.122	0.048
Jharkhand	0.067	0.093	0.098	0.238	0.121	0.054	0.042	0.059	0.13	0.079
Karnataka	0.135	0.06	0.034	0.221	0.173	0.061	0.028	0.052	0.109	0.081
Kerala	0.146	0.222	0	0.19	0.182	0.102	0.164	0.142	0.11	0.097
Madhya Pradesh	0.088	0.06	0	0.178	0.098	0.059	0.043	0.058	0.082	0.043
Maharashtra	0.179	0.134	0.128	0.202	0.163	0.087	0.068	0.08	0.106	0.072
Manipur	0.133	0.08	0.029	0.141	0.104	0.04	0.055	0.088	0.07	0.04
Meghalaya	0.253	0.139	0	0.169	0.127	0.072	0.079	0.049	0.078	0.049
Mizoram	0.099	0.061	0.046	0.17	0.103	0.025	0.031	0.033	0.067	0.039
Nagaland	0.125	0.112	0	0.193	0.098	0.042	0.093	0.076	0.101	0.049
Odisha	0.086	0.104	0.018	0.265	0.156	0.025	0.059	0.052	0.116	0.069
Puducherry	0.114	0.057	0.042	0.16	0.136	0.027	0.017	0.03	0.055	0.041
Punjab	0.108	0.051	0.066	0.165	0.147	0.038	0.036	0.059	0.056	0.048
Rajasthan	0.11	0.074	0.038	0.198	0.126	0.07	0.05	0.093	0.12	0.108
Sikkim	0.13	0.084	0.095	0.178	0.147	0.024	0.033	0.032	0.045	0.038
Tamil Nadu	0.12	0.069	0.031	0.196	0.152	0.045	0.027	0.055	0.077	0.058
Telangana	0.113	0.11	0.094	0.222	0.18	0.047	0.053	0.111	0.099	0.074
Tripura	0.104	0.068	0.092	0.137	0.096	0.046	0.032	0.094	0.034	0.022
Uttar Pradesh	0.114	0.133	0	0.184	0.121	0.06	0.081	0.055	0.127	0.091
Uttarakhand	0.131	0.103	0	0.286	0.14	0.134	0.083	0.075	0.172	0.081
West Bengal	0.15	0.08	0.012	0.235	0.157	0.064	0.054	0.056	0.127	0.077

## Sheet: Supp. Figure 2
State	GDP per capita		#State-wise Per Capita Net State Domestic Product (Per Capita NSDP) at CONSTANT PRICES (Rs.) 2013-2014 (Directorate of Economics & Statistics of respective State Governments)
Andaman & Nicobar Islands	94570
Andhra Pradesh	72254
Arunachal Pradesh	77044
Assam	43002
Bihar	22776
Chandigarh	180779
Chhattisgarh	61409
Delhi	202216
Goa	188358
Gujarat	102589
Haryana	119522
Himachal Pradesh	98816
Jammu & Kashmir	54088
Jharkhand	43779
Karnataka	101918
Kerala	107846
Madhya Pradesh	42778
Maharashtra	109398
Manipur	41441
Meghalaya	58681
Mizoram	67594
Nagaland	58619
Odisha	54109
Puducherry	129127
Punjab	93238
Rajasthan	61053
Sikkim	168897
Tamil Nadu	101559
Telangana	96039
Tripura	54429
Uttar Pradesh	34044
Uttarakhand	112803
West Bengal	53811

## Sheet: Supp. Figure 3
State	Intracluster Correlation Coefficient at the household level			Intracluster Correlation Coefficient at the community level
	Blood glucose (95% CI)	Blood pressure (95% CI)	BMI (95% CI)	Blood glucose (95% CI)	Blood pressure (95% CI)	BMI (95% CI)
Andaman and Nicobar Islands	0.109 (0.071 to 0.144)	0.191 (0.154 to 0.232)	0.273 (0.236 to 0.309)	0.023 (0.010 to 0.036)	0.093 (0.066 to 0.120)	0.078 (0.054 to 0.102)
Andhra Pradesh	0.132 (0.119 to 0.145)	0.113 (0.101 to 0.127)	0.271 (0.259 to 0.286)	0.046 (0.039 to 0.053)	0.034 (0.028 to 0.039)	0.110 (0.098 to 0.121)
Arunachal Pradesh	0.183 (0.168 to 0.197)	0.142 (0.129 to 0.156)	0.220 (0.207 to 0.233)	0.075 (0.065 to 0.083)	0.065 (0.056 to 0.075)	0.097 (0.086 to 0.109)
Assam	0.121 (0.109 to 0.133)	0.102 (0.090 to 0.113)	0.331 (0.317 to 0.342)	0.054 (0.044 to 0.063)	0.056 (0.046 to 0.067)	0.180 (0.156 to 0.207)
Bihar	0.220 (0.207 to 0.233)	0.138 (0.125 to 0.151)	0.181 (0.168 to 0.193)	0.138 (0.120 to 0.156)	0.078 (0.068 to 0.091)	0.114 (0.100 to 0.133)
Chandigarh	0.135 (0.096 to 0.176)	0.027 (0.000 to 0.063)	0.152 (0.113 to 0.193)	0.034 (0.016 to 0.053)	0.036 (0.018 to 0.057)	0.084 (0.052 to 0.119)
Chhattisgarh	0.127 (0.113 to 0.142)	0.116 (0.101 to 0.130)	0.247 (0.232 to 0.261)	0.062 (0.049 to 0.077)	0.063 (0.051 to 0.075)	0.117 (0.095 to 0.142)
Daman and Diu	0.173 (0.111 to 0.237)	0.267 (0.207 to 0.330)	0.250 (0.181 to 0.311)	0.079 (0.044 to 0.127)	0.064 (0.034 to 0.102)	0.084 (0.041 to 0.129)
Delhi	0.065 (0.049 to 0.082)	0.114 (0.094 to 0.132)	0.180 (0.160 to 0.198)	0.024 (0.018 to 0.030)	0.049 (0.039 to 0.060)	0.078 (0.065 to 0.091)
Goa	0.188 (0.154 to 0.224)	0.171 (0.136 to 0.207)	0.191 (0.154 to 0.225)	0.053 (0.032 to 0.075)	0.086 (0.063 to 0.115)	0.041 (0.024 to 0.059)
Haryana	0.107 (0.097 to 0.116)	0.099 (0.090 to 0.109)	0.244 (0.233 to 0.253)	0.049 (0.044 to 0.055)	0.047 (0.042 to 0.053)	0.089 (0.080 to 0.097)
Himachal Pradesh	0.109 (0.085 to 0.129)	0.151 (0.130 to 0.174)	0.194 (0.173 to 0.217)	0.042 (0.032 to 0.051)	0.058 (0.047 to 0.070)	0.096 (0.081 to 0.110)
Jharkhand	0.080 (0.064 to 0.096)	0.125 (0.108 to 0.141)	0.269 (0.251 to 0.286)	0.047 (0.038 to 0.060)	0.055 (0.043 to 0.068)	0.126 (0.103 to 0.151)
Karnataka	0.160 (0.153 to 0.168)	0.078 (0.071 to 0.084)	0.286 (0.279 to 0.294)	0.078 (0.073 to 0.084)	0.027 (0.025 to 0.031)	0.131 (0.123 to 0.139)
Kerala	0.103 (0.086 to 0.121)	0.194 (0.179 to 0.211)	0.260 (0.243 to 0.275)	0.057 (0.048 to 0.066)	0.168 (0.151 to 0.186)	0.129 (0.112 to 0.142)
Madhya Pradesh	0.159 (0.150 to 0.167)	0.169 (0.159 to 0.178)	0.248 (0.237 to 0.257)	0.094 (0.082 to 0.105)	0.100 (0.088 to 0.112)	0.114 (0.100 to 0.128)
Maharashtra	0.135 (0.127 to 0.142)	0.120 (0.113 to 0.127)	0.242 (0.234 to 0.250)	0.054 (0.049 to 0.059)	0.040 (0.036 to 0.043)	0.117 (0.110 to 0.125)
Manipur	0.188 (0.172 to 0.204)	0.099 (0.084 to 0.115)	0.212 (0.195 to 0.229)	0.065 (0.054 to 0.076)	0.045 (0.036 to 0.054)	0.074 (0.062 to 0.089)
Meghalaya	0.157 (0.131 to 0.183)	0.156 (0.131 to 0.181)	0.202 (0.179 to 0.227)	0.062 (0.049 to 0.076)	0.085 (0.069 to 0.104)	0.079 (0.062 to 0.096)
Mizoram	0.239 (0.223 to 0.255)	0.095 (0.079 to 0.109)	0.223 (0.208 to 0.239)	0.091 (0.077 to 0.107)	0.040 (0.032 to 0.048)	0.076 (0.064 to 0.088)
Nagaland	0.251 (0.227 to 0.273)	0.145 (0.122 to 0.169)	0.213 (0.189 to 0.238)	0.204 (0.179 to 0.229)	0.090 (0.073 to 0.105)	0.088 (0.071 to 0.103)
Odisha	0.115 (0.106 to 0.125)	0.182 (0.172 to 0.191)	0.343 (0.334 to 0.354)	0.043 (0.036 to 0.051)	0.083 (0.072 to 0.095)	0.149 (0.129 to 0.169)
Puducherry	0.145 (0.123 to 0.168)	0.078 (0.057 to 0.098)	0.202 (0.178 to 0.221)	0.024 (0.017 to 0.033)	0.019 (0.011 to 0.027)	0.059 (0.045 to 0.073)
Punjab	0.079 (0.072 to 0.086)	0.076 (0.070 to 0.084)	0.198 (0.191 to 0.205)	0.019 (0.016 to 0.021)	0.036 (0.033 to 0.040)	0.058 (0.053 to 0.063)
Rajasthan	0.166 (0.154 to 0.178)	0.131 (0.120 to 0.144)	0.265 (0.254 to 0.276)	0.111 (0.096 to 0.127)	0.070 (0.060 to 0.080)	0.163 (0.142 to 0.183)
Sikkim	0.141 (0.114 to 0.166)	0.093 (0.069 to 0.115)	0.208 (0.181 to 0.230)	0.029 (0.019 to 0.040)	0.026 (0.017 to 0.036)	0.049 (0.036 to 0.063)
Tamil Nadu	0.105 (0.097 to 0.113)	0.103 (0.096 to 0.111)	0.244 (0.235 to 0.252)	0.032 (0.029 to 0.036)	0.035 (0.032 to 0.039)	0.088 (0.082 to 0.095)
Telangana	0.146 (0.129 to 0.162)	0.137 (0.118 to 0.156)	0.252 (0.234 to 0.269)	0.050 (0.040 to 0.059)	0.061 (0.051 to 0.072)	0.099 (0.085 to 0.113)
Tripura	0.143 (0.113 to 0.175)	0.096 (0.067 to 0.123)	0.179 (0.151 to 0.210)	0.054 (0.037 to 0.074)	0.036 (0.022 to 0.053)	0.042 (0.029 to 0.060)
Uttar Pradesh	0.121 (0.111 to 0.131)	0.198 (0.188 to 0.209)	0.248 (0.238 to 0.257)	0.055 (0.048 to 0.063)	0.114 (0.102 to 0.128)	0.153 (0.135 to 0.171)
Uttarakhand	0.128 (0.106 to 0.150)	0.159 (0.137 to 0.183)	0.316 (0.293 to 0.338)	0.094 (0.070 to 0.118)	0.142 (0.109 to 0.175)	0.200 (0.160 to 0.246)
West Bengal	0.140 (0.130 to 0.151)	0.126 (0.114 to 0.138)	0.289 (0.276 to 0.301)	0.066 (0.059 to 0.074)	0.070 (0.062 to 0.078)	0.148 (0.135 to 0.160)

[truncated: 1 more sheets: Supp. Figure 4]
